# Supplementary material for: Functional outcome of the anterior vaginal wall in a pelvic surgery injury rat model after treatment with stem cell-derived progenitors of smooth muscle cells
Source: Stem Cell Res Ther. 2024 Sep 11;15:291. doi: 10.1186/s13287-024-03900-3 (PMC11389472; doi:10.1186/s13287-024-03900-3)
Supplement: Supplementary file 4 — Supplementary Material 4 [file 13287_2024_3900_MOESM4_ESM.xlsx]

## Sheet: vagina Col I pSMC VSHAM Control
##BLOCKS= 3
Plate:	Plate1	1.3	PlateFormat	Endpoint	Absorbance	Raw	FALSE	1						1	450	1	12	96	1	8
	Temperature(¡C)	1	2	3	4	5	6	7	8	9	10	11	12
	24.1	2.8844	1.9246	1.1259	0.6456	0.3925	0.2937	0.2259	0.188	0.3383	0.4979	0.3829	0.3174
		2.7107	1.798	1.0442	0.6005	0.3752	0.2634	0.2211	0.177	0.3151	0.5022	0.4047	0.3052
		0.436	0.7541	0.8018	0.3715	0.7631	0.2928	0.7944	0.4528	0.6636	0.711	1.5441	0.4861
		0.4218	0.698	0.7442	0.3425	0.7604	0.2966	0.73	0.4497	0.645	0.7202	1.5495	0.4444
		0.4108	0.2767	0.2638	0.2608	0.3022	0.3793	0.2721	0.3057	0.269	0.2743	0.3069	0.3136
		0.4066	0.3024	0.2802	0.2717	0.3087	0.3969	0.275	0.3144	0.2857	0.2689	0.2891	0.3094
		0.3262	0.5297	0.4371	0.5219	0.5504	0.7153	0.5341	0.3833	0.8031	0.6931	0.4702	0.3052
		0.3585	0.4851	0.4345	0.5296	0.5748	0.7549	0.514	0.3895	0.7907	0.6847	0.4457	0.3038
~End
Group: Standards
Sample	Concentration ng/mL	BackCalcConc	Wells	Value	MeanValue	SD	CV
1	10	10.777	A1	2.884	2.798	0.123	4.4
		9.296	B1	2.711
2	5	5.312	A2	1.925	1.861	0.09	4.8
		4.83	B2	1.798
3	2.5	2.607	A3	1.126	1.085	0.058	5.3
		2.365	B3	1.044
4	1.25	1.253	A4	0.646	0.623	0.032	5.1
		1.133	B4	0.601
5	0.625	0.594	A5	0.393	0.384	0.012	3.2
		0.55	B5	0.375
6	0.313	0.345	A6	0.294	0.279	0.021	7.7
		0.27	B6	0.263
7	0.156	0.177	A7	0.226	0.223	0.003	1.5
		0.165	B7	0.221
8	0	0.084	A8	0.188	0.183	0.008	4.3
		0.057	B8	0.177
Group Summaries
MinStd	Smallest standard value:	0.183	Min(MeanValue)
MaxStd	Largest standard value:	2.798	Max(MeanValue)
~End
Group: Unknowns
Sample	Wells	Value	R	Result	MeanResult	SD	CV
9	C1	0.436		0.705	0.687	0.026	3.7
	D1	0.422		0.668
10	C2	0.754		1.546	1.47	0.108	7.3
	D2	0.698		1.393
11	C3	0.802		1.677	1.598	0.112	7
	D3	0.744		1.519
12	C4	0.372		0.541	0.504	0.052	10.3
	D4	0.343		0.468
13	C5	0.763		1.57	1.567	0.005	0.3
	D5	0.76		1.563
14	C6	0.293		0.343	0.348	0.007	1.9
	D6	0.297		0.353
15	C7	0.794		1.656	1.568	0.125	7.9
	D7	0.73		1.48
16	C8	0.453		0.748	0.744	0.006	0.8
	D8	0.45		0.74
17	C9	0.664		1.301	1.276	0.035	2.8
	D9	0.645		1.251
18	C10	0.711		1.429	1.441	0.018	1.2
	D10	0.72		1.453
19	C11	1.544		3.933	3.942	0.013	0.3
	D11	1.55		3.951
20	C12	0.486		0.834	0.78	0.076	9.7
	D12	0.444		0.726
21	E1	0.411		0.64	0.635	0.008	1.2
	F1	0.407		0.63
22	E2	0.277		0.303	0.335	0.045	13.5
	F2	0.302		0.367
23	E3	0.264		0.271	0.291	0.029	9.9
	F3	0.28		0.312
24	E4	0.261		0.264	0.277	0.019	6.9
	F4	0.272		0.291
25	E5	0.302		0.367	0.375	0.011	3.1
	F5	0.309		0.383
26	E6	0.379		0.56	0.583	0.032	5.4
	F6	0.397		0.605
27	E7	0.272		0.292	0.295	0.005	1.7
	F7	0.275		0.299
28	E8	0.306		0.375	0.386	0.015	4
	F8	0.314		0.397
29	E9	0.269		0.284	0.305	0.029	9.6
	F9	0.286		0.325
30	E10	0.274		0.297	0.29	0.009	3.3
	F10	0.269		0.284
31	E11	0.307		0.378	0.356	0.031	8.8
	F11	0.289		0.334
32	A9	0.338		0.457	0.428	0.041	9.6
	B9	0.315		0.399
33	A10	0.498		0.864	0.87	0.008	0.9
	B10	0.502		0.875
34	A11	0.383		0.57	0.597	0.039	6.6
	B11	0.405		0.625
35	A12	0.317		0.405	0.389	0.022	5.5
	B12	0.305		0.374
36	G1	0.326		0.427	0.467	0.057	12.3
	H1	0.358		0.508
37	G2	0.53		0.947	0.889	0.082	9.2
	H2	0.485		0.831
38	G3	0.437		0.708	0.704	0.005	0.7
	H3	0.435		0.701
39	G4	0.522		0.927	0.937	0.014	1.5
	H4	0.53		0.947
40	G5	0.55		1.001	1.033	0.045	4.4
	H5	0.575		1.065
41	G6	0.715		1.44	1.494	0.076	5.1
	H6	0.755		1.548
42	G7	0.534		0.958	0.932	0.037	4
	H7	0.514		0.906
43	G8	0.383		0.571	0.578	0.011	1.9
	H8	0.39		0.586
44	G9	0.803		1.68	1.663	0.024	1.5
	H9	0.791		1.646
45	G10	0.693		1.38	1.369	0.016	1.2
	H10	0.685		1.358
46	G11	0.47		0.793	0.761	0.045	5.9
	H11	0.446		0.73
47	G12	0.305		0.374	0.372	0.002	0.7
	H12	0.304		0.371
48	E12	0.314		0.395	0.39	0.007	1.9
	F12	0.309		0.384
Group Summaries
InRange	R - Outside standard range
~End
Original Filename: ELISA Collagen I - GAL VSHAM CONTROL - vagina middle 1-5 08252023; Date Last Saved: 8/25/2023 1:24:46 PM

## Sheet: vagina Collagen I  B-C- VSHAM
##BLOCKS= 3
Plate:	Plate1	1.3	PlateFormat	Endpoint	Absorbance	Raw	FALSE	1						1	450	1	12	96	1	8
	Temperature(¡C)	1	2	3	4	5	6	7	8	9	10	11	12
	24.8	3.6723	2.686	1.4413	0.8291	0.4604	0.3598	0.285	0.2276	0.5597	1.0043	0.3585	0.3045
		3.6047	2.5102	1.433	0.7817	0.4564	0.3233	0.264	0.214	0.5342	0.9706	0.349	0.3077
		0.3335	0.3092	0.7972	0.8007	0.3693	0.3066	0.6878	0.5991	0.3052	0.6013	0.442	0.3525
		0.3466	0.3026	0.7697	0.7681	0.3662	0.2953	0.6621	0.6044	0.3138	0.5987	0.4351	0.3713
		0.5321	0.5603	1.0936	0.9081	1.0838	0.7775	0.6368	0.8322	1.1519	1.2028	1.5508	1.6378
		0.5263	0.5564	1.1025	0.9246	0.9959	0.7871	0.6455	0.8379	1.1377	1.1908	1.4965	1.5918
		0.3267	0.2728	0.2807	0.3073	0.5205	0.4021	1.0093	0.6271	0.3251	0.419	0.4192	0.3243
		0.3439	0.2706	0.3052	0.3292	0.6956	0.4489	1.0637	0.626	0.3473	0.4255	0.4259	0.3369
		1	2	3	4	5	6	7	8	9	10	11	12
		3.6723	2.686	1.4413	0.8291	0.4604	0.3598	0.285	0.2276	0.5597	1.0043	0.3585	0.3045
		3.6047	2.5102	1.433	0.7817	0.4564	0.3233	0.264	0.214	0.5342	0.9706	0.349	0.3077
		0.3335	0.3092	0.7972	0.8007	0.3693	0.3066	0.6878	0.5991	0.3052	0.6013	0.442	0.3525
		0.3466	0.3026	0.7697	0.7681	0.3662	0.2953	0.6621	0.6044	0.3138	0.5987	0.4351	0.3713
		0.5321	0.5603	1.0936	0.9081	1.0838	0.7775	0.6368	0.8322	1.1519	1.2028	1.5508	1.6378
		0.5263	0.5564	1.1025	0.9246	0.9959	0.7871	0.6455	0.8379	1.1377	1.1908	1.4965	1.5918
		0.3267	0.2728	0.2807	0.3073	0.5205	0.4021	1.0093	0.6271	0.3251	0.419	0.4192	0.3243
		0.3439	0.2706	0.3052	0.3292	0.6956	0.4489	1.0637	0.626	0.3473	0.4255	0.4259	0.3369
~End
Group: Standards
Sample	Concentration ng/mL	BackCalcConc	Wells	Value	MeanValue	SD	CV
1	10	10.199	A1	3.672	3.638	0.048	1.3
		9.572	B1	3.605
2	5	5.484	A2	2.686	2.598	0.124	4.8
		4.966	B2	2.51
3	2.5	2.394	A3	1.441	1.437	0.006	0.4
		2.377	B3	1.433
4	1.25	1.192	A4	0.829	0.805	0.034	4.2
		1.104	B4	0.782
5	0.625	0.528	A5	0.46	0.458	0.003	0.6
		0.521	B5	0.456
6	0.313	0.354	A6	0.36	0.342	0.026	7.6
		0.291	B6	0.323
7	0.156	0.225	A7	0.285	0.274	0.015	5.4
		0.19	B7	0.264
8	0	0.128	A8	0.228	0.221	0.01	4.4
		0.105	B8	0.214
Group Summaries
MinStd	Smallest standard value:	0.221	Min(MeanValue)
MaxStd	Largest standard value:	3.638	Max(MeanValue)
~End
Group: Unknowns
Sample	Wells	Value	R	Result	MeanResult	SD	CV
1	C1	0.334		0.308	0.32	0.016	5
	D1	0.347		0.331
2	C2	0.309		0.267	0.261	0.008	3.1
	D2	0.303		0.256
3	C3	0.797		1.133	1.108	0.036	3.2
	D3	0.77		1.082
4	C4	0.801		1.139	1.109	0.042	3.8
	D4	0.768		1.079
5	C5	0.369		0.37	0.367	0.004	1
	D5	0.366		0.365
6	C6	0.307		0.262	0.253	0.014	5.4
	D6	0.295		0.243
7	C7	0.688		0.933	0.91	0.033	3.6
	D7	0.662		0.886
8	C8	0.599		0.773	0.778	0.007	0.9
	D8	0.604		0.783
9	C9	0.305		0.26	0.267	0.01	3.9
	D9	0.314		0.275
10	C10	0.601		0.777	0.775	0.003	0.4
	D10	0.599		0.773
11	C11	0.442		0.496	0.49	0.009	1.7
	D11	0.435		0.484
12	C12	0.352		0.341	0.357	0.023	6.4
	D12	0.371		0.373
13	E1	0.532		0.654	0.649	0.007	1.1
	F1	0.526		0.644
14	E2	0.56		0.704	0.701	0.005	0.7
	F2	0.556		0.697
15	E3	1.094		1.694	1.703	0.012	0.7
	F3	1.103		1.711
16	E4	0.908		1.339	1.355	0.022	1.6
	F4	0.925		1.371
17	E5	1.084		1.675	1.59	0.12	7.5
	F5	0.996		1.506
18	E6	0.777		1.097	1.105	0.012	1.1
	F6	0.787		1.114
19	E7	0.637		0.841	0.849	0.011	1.3
	F7	0.645		0.856
20	E8	0.832		1.198	1.203	0.007	0.6
	F8	0.838		1.208
21	E9	1.152		1.808	1.794	0.02	1.1
	F9	1.138		1.78
22	E10	1.203		1.909	1.897	0.017	0.9
	F10	1.191		1.885
23	E11	1.551		2.625	2.568	0.082	3.2
	F11	1.496		2.51
24	E12	1.638		2.813	2.763	0.071	2.6
	F12	1.592		2.713
25	A9	0.56		0.703	0.681	0.032	4.7
	B9	0.534		0.658
26	A10	1.004		1.522	1.49	0.045	3.1
	B10	0.971		1.458
27	G1	0.327		0.297	0.312	0.021	6.7
	H1	0.344		0.326
28	G2	0.273		0.205	0.203	0.003	1.3
	H2	0.271		0.201
29	G3	0.281		0.218	0.239	0.03	12.4
	H3	0.305		0.26
30	G4	0.307		0.264	0.282	0.027	9.4
	H4	0.329		0.301
31	G5	0.52		0.634	0.79	0.222	28
	H5	0.696		0.947
32	G6	0.402		0.427	0.467	0.058	12.3
	H6	0.449		0.508
33	G7	1.009		1.531	1.584	0.074	4.7
	H7	1.064		1.636
34	G8	0.627		0.823	0.822	0.001	0.2
	H8	0.626		0.821
35	G9	0.325		0.294	0.313	0.027	8.6
	H9	0.347		0.332
36	G10	0.419		0.456	0.462	0.008	1.7
	H10	0.425		0.467
37	G11	0.419		0.456	0.462	0.008	1.8
	H11	0.426		0.468
38	G12	0.324		0.293	0.303	0.015	5
	H12	0.337		0.314
39	A11	0.358		0.351	0.343	0.012	3.4
	B11	0.349		0.335
40	A12	0.304		0.259	0.261	0.004	1.5
	B12	0.308		0.264
Group Summaries
InRange	R - Outside standard range
~End
Original Filename: ELISA Collagen I - VSHAM KEN ACO - vagina middle 1-5 1-8 09292023; Date Last Saved: 10/3/2023 2:15:39 PM

## Sheet: vagina Col III A- VSHAM Contro
##BLOCKS= 3
Plate:	Plate1	1.3	PlateFormat	Endpoint	Absorbance	Raw	FALSE	1						1	450	1	12	96	1	8
	Temperature(¡C)	1	2	3	4	5	6	7	8	9	10	11	12
	23.6	1.4574	1.0551	0.5877	0.34	0.2036	0.1478	0.1307	0.0912	0.5543	0.9238	0.4114	0.2016
		1.4924	1.0114	0.575	0.3438	0.2002	0.146	0.1138	0.1096	0.4824	0.8504	0.3914	0.1881
		1.7224	1.8504	2.5315	0.7458	1.8177	0.8393	2.4118	1.6933	1.9483	1.7687	2.0611	0.1997
		1.5756	1.67	2.3151	0.6705	1.7901	0.7959	2.3594	1.6992	1.9692	1.6983	2.0487	0.1968
		0.8341	1.1303	0.1914	0.3335	1.4644	0.2013	1.2389	1.5508	1.4589	1.0115	0.6933	1.6963
		0.8155	1.0686	0.1946	0.3329	1.3689	0.1934	1.217	1.4101	1.4395	0.9506	0.6532	1.607
		0.5048	0.5003	0.8068	0.1667	0.8894	1.2467	0.7898	0.1489	2.0618	1.3527	0.3893	1.2297
		0.4893	0.4868	0.7789	0.1704	0.8526	1.1867	0.7826	0.1537	2.0747	1.3245	0.3862	1.2189
~End
Group: Standards
Sample	Concentration ng/mL	BackCalcConc	Wells	Value	MeanValue	SD	CV
1	40	41.16	A1	1.457	1.475	0.025	1.7
		42.714	B1	1.492
2	20	24.856	A2	1.055	1.033	0.031	3
		23.268	B2	1.011
3	10	9.968	A3	0.588	0.581	0.009	1.5
		9.634	B3	0.575
4	5	4.241	A4	0.34	0.342	0.003	0.8
		4.316	B4	0.344
5	2.5	1.905	A5	0.204	0.202	0.002	1.2
		1.855	B5	0.2
6	1.25	1.155	A6	0.148	0.147	0.001	0.9
		1.133	B6	0.146
7	0.625	0.953	A7	0.131	0.122	0.012	9.8
		0.768	B7	0.114
8	0	0.543	A8	0.091	0.1	0.013	13
		0.724	B8	0.11
Group Summaries
MinStd	Smallest standard value:	0.1	Min(MeanValue)
MaxStd	Largest standard value:	1.475	Max(MeanValue)
~End
Group: Unknowns
Sample	Wells	Value	R	Result	MeanResult	SD	CV
9	C1	1.722	R	53.428	49.959	4.906	9.8
	D1	1.576	R	46.49
10	C2	1.85	R	59.756	55.334	6.253	11.3
	D2	1.67	R	50.912
11	C3	2.531	R	97.478	91.131	8.976	9.9
	D3	2.315	R	84.783
12	C4	0.746		14.46	13.353	1.566	11.7
	D4	0.67		12.246
13	C5	1.818	R	58.115	57.429	0.97	1.7
	D5	1.79	R	56.743
14	C6	0.839		17.389	16.697	0.978	5.9
	D6	0.796		16.005
15	C7	2.412	R	90.377	88.854	2.155	2.4
	D7	2.359	R	87.33
16	C8	1.693	R	52.025	52.167	0.2	0.4
	D8	1.699	R	52.309
17	C9	1.948	R	64.765	65.309	0.769	1.2
	D9	1.969	R	65.853
18	C10	1.769	R	55.687	53.976	2.42	4.5
	D10	1.698	R	52.265
19	C11	2.061	R	70.714	70.382	0.469	0.7
	D11	2.049	R	70.051
20	C12	0.2		1.848	1.827	0.03	1.6
	D12	0.197		1.806
21	E1	0.834		17.221	16.923	0.421	2.5
	F1	0.816		16.625
22	E2	1.13		27.677	26.516	1.642	6.2
	F2	1.069		25.355
23	E3	0.191		1.729	1.752	0.032	1.8
	F3	0.195		1.775
24	E4	0.334		4.115	4.11	0.008	0.2
	F4	0.333		4.104
25	E5	1.464		41.47	39.397	2.931	7.4
	F5	1.369		37.325
26	E6	0.201		1.871	1.814	0.08	4.4
	F6	0.193		1.758
27	E7	1.239		31.94	31.501	0.62	2
	F7	1.217		31.063
28	E8	1.551	R	45.353	42.223	4.426	10.5
	F8	1.41		39.094
29	E9	1.459		41.227	40.8	0.603	1.5
	F9	1.44		40.374
30	E10	1.012		23.271	22.196	1.521	6.9
	F10	0.951		21.121
31	E11	0.693		12.903	12.33	0.81	6.6
	F11	0.653		11.756
32	A9	0.554		9.098	8.211	1.255	15.3
	B9	0.482		7.324
33	A10	0.924		20.199	18.974	1.732	9.1
	B10	0.85		17.749
34	A11	0.411		5.712	5.498	0.302	5.5
	B11	0.391		5.284
35	A12	0.202		1.875	1.779	0.136	7.6
	B12	0.188		1.683
36	G1	0.505		7.862	7.675	0.264	3.4
	H1	0.489		7.488
37	G2	0.5		7.752	7.59	0.229	3
	H2	0.487		7.428
38	G3	0.807		16.349	15.912	0.618	3.9
	H3	0.779		15.475
39	G4	0.167		1.394	1.418	0.034	2.4
	H4	0.17		1.442
40	G5	0.889		19.036	18.429	0.859	4.7
	H5	0.853		17.821
41	G6	1.247		32.255	31.059	1.691	5.4
	H6	1.187		29.864
42	G7	0.79		15.814	15.702	0.159	1
	H7	0.783		15.59
43	G8	0.149		1.168	1.198	0.042	3.5
	H8	0.154		1.228
44	G9	2.062	R	70.751	71.098	0.49	0.7
	H9	2.075	R	71.444
45	G10	1.353		36.638	36.045	0.838	2.3
	H10	1.325		35.452
46	G11	0.389		5.24	5.207	0.046	0.9
	H11	0.386		5.175
47	G12	1.23		31.57	31.354	0.305	1
	H12	1.219		31.139
48	E12	1.696	R	52.169	50.057	2.987	6
	F12	1.607	R	47.945
Group Summaries
InRange	R - Outside standard range
~End
Original Filename: ELISA Collagen III - GAL VSHAM CONTROL - vagina middle 1-10 08242023; Date Last Saved: 8/24/2023 1:35:38 PM

## Sheet: vagina Col III B-C- VSHAM
##BLOCKS= 3
Plate:	Plate1	1.3	PlateFormat	Endpoint	Absorbance	Raw	FALSE	1						1	450	1	12	96	1	8
	Temperature(¡C)	1	2	3	4	5	6	7	8	9	10	11	12
	25.4	1.7903	1.1933	0.6433	0.3581	0.2044	0.1479	0.1144	0.0902	0.2412	1.747	0.9338	0.8079
		1.7848	1.2136	0.6145	0.3405	0.1952	0.1401	0.1084	0.1006	0.2295	1.7321	0.9086	0.8048
		1.2576	0.8784	0.8659	1.377	0.934	1.346	0.2503	1.2176	1.0214	0.4419	0.8597	0.4063
		1.2484	0.8513	0.9266	1.4261	0.944	1.3584	0.2624	1.1646	0.9967	0.4343	0.8559	0.4122
		1.4101	1.1208	1.2784	2.5181	1.8745	1.5734	0.8717	1.2804	1.4726	1.7177	1.0318	1.9188
		1.3977	1.0491	1.2799	2.4261	1.7203	1.5068	0.8725	1.3531	1.5292	1.7617	0.9969	1.9276
		1.0304	0.4248	0.6296	1.3666	1.3673	1.5978	2.1286	2.0187	0.5619	0.9828	1.1095	0.9724
		1.0386	0.4132	0.6589	1.3439	1.3056	1.5983	1.9793	1.9773	0.5498	0.9525	1.0673	0.9893
		1	2	3	4	5	6	7	8	9	10	11	12
		1.7903	1.1933	0.6433	0.3581	0.2044	0.1479	0.1144	0.0902	0.2412	1.747	0.9338	0.8079
		1.7848	1.2136	0.6145	0.3405	0.1952	0.1401	0.1084	0.1006	0.2295	1.7321	0.9086	0.8048
		1.2576	0.8784	0.8659	1.377	0.934	1.346	0.2503	1.2176	1.0214	0.4419	0.8597	0.4063
		1.2484	0.8513	0.9266	1.4261	0.944	1.3584	0.2624	1.1646	0.9967	0.4343	0.8559	0.4122
		1.4101	1.1208	1.2784	2.5181	1.8745	1.5734	0.8717	1.2804	1.4726	1.7177	1.0318	1.9188
		1.3977	1.0491	1.2799	2.4261	1.7203	1.5068	0.8725	1.3531	1.5292	1.7617	0.9969	1.9276
		1.0304	0.4248	0.6296	1.3666	1.3673	1.5978	2.1286	2.0187	0.5619	0.9828	1.1095	0.9724
		1.0386	0.4132	0.6589	1.3439	1.3056	1.5983	1.9793	1.9773	0.5498	0.9525	1.0673	0.9893
~End
Group: Standards
Sample	Concentration ng/mL	BackCalcConc	Wells	Value	MeanValue	SD	CV
1	40	42.327	A1	1.79	1.788	0.004	0.2
		42.143	B1	1.785
2	20	23.844	A2	1.193	1.203	0.014	1.2
		24.42	B2	1.214
3	10	9.949	A3	0.643	0.629	0.02	3.2
		9.325	B3	0.615
4	5	4.344	A4	0.358	0.349	0.012	3.6
		4.045	B4	0.341
5	2.5	1.965	A5	0.204	0.2	0.007	3.3
		1.841	B5	0.195
6	1.25	1.243	A6	0.148	0.144	0.006	3.8
		1.152	B6	0.14
7	0.625	0.865	A7	0.114	0.111	0.004	3.8
		0.801	B7	0.108
8	0	0.618	A8	0.09	0.095	0.007	7.7
		0.721	B8	0.101
Group Summaries
MinStd	Smallest standard value:	0.095	Min(MeanValue)
MaxStd	Largest standard value:	1.788	Max(MeanValue)
~End
Group: Unknowns
Sample	Wells	Value	R	Result	MeanResult	SD	CV
1	C1	1.258		25.682	25.549	0.188	0.7
	D1	1.248		25.417
2	C2	0.878		15.458	15.123	0.474	3.1
	D2	0.851		14.788
3	C3	0.866		15.148	15.91	1.077	6.8
	D3	0.927		16.672
4	C4	1.377		29.198	29.94	1.049	3.5
	D4	1.426		30.682
5	C5	0.934		16.86	16.988	0.181	1.1
	D5	0.944		17.116
6	C6	1.346		28.273	28.457	0.261	0.9
	D6	1.358		28.642
7	C7	0.25		2.617	2.708	0.128	4.7
	D7	0.262		2.798
8	C8	1.218		24.534	23.786	1.059	4.5
	D8	1.165		23.037
9	C9	1.021		19.135	18.809	0.461	2.4
	D9	0.997		18.483
10	C10	0.442		5.849	5.778	0.1	1.7
	D10	0.434		5.707
11	C11	0.86		14.995	14.948	0.066	0.4
	D11	0.856		14.901
12	C12	0.406		5.194	5.247	0.076	1.4
	D12	0.412		5.301
13	E1	1.41		30.196	30.008	0.265	0.9
	F1	1.398		29.821
14	E2	1.121		21.821	20.847	1.378	6.6
	F2	1.049		19.873
15	E3	1.278		26.285	26.307	0.031	0.1
	F3	1.28		26.329
16	E4	2.518	R	68.579	66.82	2.487	3.7
	F4	2.426	R	65.061
17	E5	1.875	R	45.17	42.587	3.652	8.6
	F5	1.72		40.005
18	E6	1.573		35.259	34.213	1.48	4.3
	F6	1.507		33.166
19	E7	0.872		15.292	15.301	0.014	0.1
	F7	0.873		15.311
20	E8	1.28		26.343	27.413	1.514	5.5
	F8	1.353		28.484
21	E9	1.473		32.106	32.986	1.244	3.8
	F9	1.529		33.866
22	E10	1.718		39.919	40.646	1.028	2.5
	F10	1.762		41.373
23	E11	1.032		19.411	18.95	0.652	3.4
	F11	0.997		18.489
24	E12	1.919	R	46.687	46.839	0.214	0.5
	F12	1.928	R	46.991
25	A9	0.241		2.484	2.399	0.119	5
	B9	0.23		2.315
26	A10	1.747		40.886	40.639	0.348	0.9
	B10	1.732		40.393
27	G1	1.03		19.374	19.483	0.154	0.8
	H1	1.039		19.592
28	G2	0.425		5.531	5.425	0.15	2.8
	H2	0.413		5.319
29	G3	0.63		9.651	9.971	0.454	4.5
	H3	0.659		10.292
30	G4	1.367		28.887	28.548	0.478	1.7
	H4	1.344		28.21
31	G5	1.367		28.908	27.994	1.293	4.6
	H5	1.306		27.08
32	G6	1.598		36.035	36.043	0.011	0
	H6	1.598		36.051
33	G7	2.129	R	54.069	51.426	3.738	7.3
	H7	1.979	R	48.783
34	G8	2.019	R	50.163	49.438	1.025	2.1
	H8	1.977	R	48.714
35	G9	0.562		8.216	8.092	0.176	2.2
	H9	0.55		7.967
36	G10	0.983		18.12	17.727	0.555	3.1
	H10	0.953		17.335
37	G11	1.109		21.51	20.936	0.812	3.9
	H11	1.067		20.362
38	G12	0.972		17.849	18.069	0.311	1.7
	H12	0.989		18.289
39	A11	0.934		16.855	16.535	0.452	2.7
	B11	0.909		16.215
40	A12	0.808		13.733	13.695	0.053	0.4
	B12	0.805		13.658
Group Summaries
InRange	R - Outside standard range
~End
Original Filename: ELISA Collagen III - VSHAM KEN ACO - vagina middle 1-10 09282023; Date Last Saved: 10/3/2023 2:11:03 PM

## Sheet: vagina Elastin A- VSHAM Contro
##BLOCKS= 3
Plate:	Plate1	1.3	PlateFormat	Endpoint	Absorbance	Raw	FALSE	1						1	450	1	12	96	1	8
	Temperature(¡C)	1	2	3	4	5	6	7	8	9	10	11	12
	23.9	1.8508	1.2953	0.8267	0.5408	0.3422	0.2318	0.1568	0.0926	0.6169	1.0391	0.8844	0.5628
		1.8131	1.2929	0.8289	0.5297	0.3243	0.2209	0.154	0.09	0.5696	0.9858	0.8434	0.5362
		1.2555	1.4508	1.4468	1.2111	1.3852	0.9784	1.4276	1.1551	1.3018	1.365	1.3311	0.8874
		1.2524	1.4029	1.4315	1.1843	1.3471	0.952	1.416	1.1393	1.2668	1.3226	1.3048	0.8739
		0.9084	0.9445	0.5021	0.567	1.1494	0.9847	1.0663	1.1802	1.1134	0.9414	0.8091	1.2066
		0.8969	0.9309	0.5165	0.5562	1.1473	0.959	1.0446	1.1947	1.121	0.9006	0.8189	1.2032
		0.898	0.9957	0.9237	0.8085	1.0295	1.012	1.0291	0.3729	1.2143	1.0002	0.9062	1.1522
		0.9318	1.0208	1.0167	0.8766	1.0916	1.0373	1.0601	0.3626	1.1825	0.9562	0.9324	1.1344
~End
Group: Standards
Sample	Concentration ng/mL	BackCalcConc	Wells	Value	MeanValue	SD	CV
1	40	38.685	A1	1.851	1.832	0.027	1.5
		37.397	B1	1.813
2	20	21.507	A2	1.295	1.294	0.002	0.1
		21.442	B2	1.293
3	10	10.275	A3	0.827	0.828	0.002	0.2
		10.32	B3	0.829
4	5	5.112	A4	0.541	0.535	0.008	1.5
		4.94	B4	0.53
5	2.5	2.408	A5	0.342	0.333	0.013	3.8
		2.204	B5	0.324
6	1.25	1.269	A6	0.232	0.226	0.008	3.4
		1.172	B6	0.221
7	0.625	0.667	A7	0.157	0.155	0.002	1.3
		0.647	B7	0.154
8	0	0.28	A8	0.093	0.091	0.002	2
		0.268	B8	0.09
Group Summaries
MinStd	Smallest standard value:	0.091	Min(MeanValue)
MaxStd	Largest standard value:	1.832	Max(MeanValue)
~End
Group: Unknowns
Sample	Wells	Value	R	Result	MeanResult	SD	CV
9	C1	1.256		20.431	20.389	0.059	0.3
	D1	1.252		20.348
10	C2	1.451		25.917	25.22	0.985	3.9
	D2	1.403		24.524
11	C3	1.447		25.799	25.576	0.316	1.2
	D3	1.432		25.352
12	C4	1.211		19.256	18.908	0.492	2.6
	D4	1.184		18.56
13	C5	1.385		24.017	23.479	0.762	3.2
	D5	1.347		22.94
14	C6	0.978		13.556	13.258	0.422	3.2
	D6	0.952		12.96
15	C7	1.428		25.238	25.07	0.238	0.9
	D7	1.416		24.902
16	C8	1.155		17.813	17.614	0.282	1.6
	D8	1.139		17.414
17	C9	1.302		21.685	21.21	0.672	3.2
	D9	1.267		20.734
18	C10	1.365		23.444	22.851	0.839	3.7
	D10	1.323		22.258
19	C11	1.331		22.494	22.13	0.514	2.3
	D11	1.305		21.767
20	C12	0.887		11.545	11.401	0.203	1.8
	D12	0.874		11.257
21	E1	0.908		11.998	11.873	0.176	1.5
	F1	0.897		11.749
22	E2	0.945		12.792	12.641	0.213	1.7
	F2	0.931		12.49
23	E3	0.502		4.524	4.632	0.152	3.3
	F3	0.516		4.74
24	E4	0.567		5.526	5.44	0.122	2.2
	F4	0.556		5.354
25	E5	1.149		17.669	17.642	0.038	0.2
	F5	1.147		17.616
26	E6	0.985		13.7	13.408	0.412	3.1
	F6	0.959		13.117
27	E7	1.066		15.617	15.357	0.367	2.4
	F7	1.045		15.098
28	E8	1.18		18.454	18.642	0.265	1.4
	F8	1.195		18.829
29	E9	1.113		16.768	16.862	0.133	0.8
	F9	1.121		16.956
30	E10	0.941		12.723	12.276	0.632	5.2
	F10	0.901		11.829
31	E11	0.809		9.917	10.017	0.14	1.4
	F11	0.819		10.116
32	A9	0.617		6.348	5.958	0.552	9.3
	B9	0.57		5.567
33	A10	1.039		14.967	14.346	0.878	6.1
	B10	0.986		13.725
34	A11	0.884		11.481	11.05	0.61	5.5
	B11	0.843		10.618
35	A12	0.563		5.458	5.249	0.295	5.6
	B12	0.536		5.041
36	G1	0.898		11.773	12.141	0.522	4.3
	H1	0.932		12.51
37	G2	0.996		13.953	14.244	0.412	2.9
	H2	1.021		14.536
38	G3	0.924		12.332	13.386	1.491	11.1
	H3	1.017		14.44
39	G4	0.809		9.905	10.61	0.997	9.4
	H4	0.877		11.315
40	G5	1.03		14.74	15.486	1.054	6.8
	H5	1.092		16.231
41	G6	1.012		14.33	14.627	0.42	2.9
	H6	1.037		14.924
42	G7	1.029		14.731	15.099	0.521	3.5
	H7	1.06		15.468
43	G8	0.373		2.773	2.711	0.088	3.3
	H8	0.363		2.648
44	G9	1.214		19.34	18.927	0.584	3.1
	H9	1.183		18.514
45	G10	1		14.056	13.555	0.709	5.2
	H10	0.956		13.054
46	G11	0.906		11.95	12.237	0.406	3.3
	H11	0.932		12.524
47	G12	1.152		17.74	17.515	0.317	1.8
	H12	1.134		17.291
48	E12	1.207		19.138	19.094	0.063	0.3
	F12	1.203		19.05
Group Summaries
InRange	R - Outside standard range
~End
Original Filename: ELISA Elastin - GAL VSHAM CONTROL - vagina middle 1-20 08222023; Date Last Saved: 8/22/2023 3:39:25 PM

## Sheet: vagina Elastin B-C- VSHAM
##BLOCKS= 3
Plate:	Plate1	1.3	PlateFormat	Endpoint	Absorbance	Raw	FALSE	1						1	450	1	12	96	1	8
	Temperature(¡C)	1	2	3	4	5	6	7	8	9	10	11	12
	25.3	1.7977	1.3433	0.9113	0.5459	0.4107	0.2644	0.1648	0.0708	0.9536	1.1091	0.9587	0.8749
		1.8301	1.3307	0.8876	0.6002	0.4023	0.254	0.1607	0.0677	0.903	1.0807	0.9316	0.8733
		0.6657	0.7463	0.9035	0.9872	0.9455	0.8575	0.876	1.0053	0.8482	0.4557	0.8407	0.6999
		0.656	0.7415	0.8906	0.9259	0.9088	0.803	0.8456	0.9863	0.8063	0.4458	0.7832	0.6884
		0.9784	1.0598	1.0231	1.0621	1.0335	1.1822	0.99	1.0906	0.8978	1.0122	1.0335	1.1064
		1.0093	1.0825	1.037	1.0631	1.0151	1.1377	1.014	1.0809	0.8855	0.9987	1.0292	1.1446
		0.6709	0.4985	0.7193	0.7002	0.9716	0.9785	1.1111	1.0089	0.6277	0.7768	0.7245	0.8983
		0.6698	0.5108	0.7547	0.7136	0.9906	1.0507	1.1481	1.062	0.655	0.8005	0.753	0.9178
		1	2	3	4	5	6	7	8	9	10	11	12
		1.7977	1.3433	0.9113	0.5459	0.4107	0.2644	0.1648	0.0708	0.9536	1.1091	0.9587	0.8749
		1.8301	1.3307	0.8876	0.6002	0.4023	0.254	0.1607	0.0677	0.903	1.0807	0.9316	0.8733
		0.6657	0.7463	0.9035	0.9872	0.9455	0.8575	0.876	1.0053	0.8482	0.4557	0.8407	0.6999
		0.656	0.7415	0.8906	0.9259	0.9088	0.803	0.8456	0.9863	0.8063	0.4458	0.7832	0.6884
		0.9784	1.0598	1.0231	1.0621	1.0335	1.1822	0.99	1.0906	0.8978	1.0122	1.0335	1.1064
		1.0093	1.0825	1.037	1.0631	1.0151	1.1377	1.014	1.0809	0.8855	0.9987	1.0292	1.1446
		0.6709	0.4985	0.7193	0.7002	0.9716	0.9785	1.1111	1.0089	0.6277	0.7768	0.7245	0.8983
		0.6698	0.5108	0.7547	0.7136	0.9906	1.0507	1.1481	1.062	0.655	0.8005	0.753	0.9178
~End
Group: Standards
Sample	Conc	BackCalcConc	Wells	Value	MeanValue	SD	CV
1	40	35.1	A1	1.798	1.814	0.023	1.3
		36.192	B1	1.83
2	20	21.287	A2	1.343	1.337	0.009	0.7
		20.946	B2	1.331
3	10	10.937	A3	0.911	0.899	0.017	1.9
		10.454	B3	0.888
4	5	4.539	A4	0.546	0.573	0.038	6.7
		5.341	B4	0.6
5	2.5	2.785	A5	0.411	0.406	0.006	1.5
		2.688	B5	0.402
6	1.25	1.308	A6	0.264	0.259	0.007	2.8
		1.221	B6	0.254
7	0.625	0.581	A7	0.165	0.163	0.003	1.8
		0.556	B7	0.161
8	0	0.136	A8	0.071	0.069	0.002	3.2
		0.126	B8	0.068
Group Summaries
MinStd	Smallest standard value:	0.069	Min(MeanValue)
MaxStd	Largest standard value:	1.814	Max(MeanValue)
~End
Group: Unknowns
Sample	Wells	Value	R	Result	MeanResult	SD	CV
1	C1	0.666		6.38	6.301	0.112	1.8
	D1	0.656		6.222
2	C2	0.746		7.763	7.72	0.06	0.8
	D2	0.742		7.677
3	C3	0.903		10.777	10.646	0.186	1.7
	D3	0.891		10.514
4	C4	0.987		12.547	11.893	0.924	7.8
	D4	0.926		11.24
5	C5	0.946		11.651	11.269	0.541	4.8
	D5	0.909		10.886
6	C6	0.858		9.853	9.328	0.743	8
	D6	0.803		8.803
7	C7	0.876		10.22	9.92	0.425	4.3
	D7	0.846		9.619
8	C8	1.005		12.944	12.736	0.295	2.3
	D8	0.986		12.527
9	C9	0.848		9.67	9.267	0.569	6.1
	D9	0.806		8.865
10	C10	0.456		3.329	3.268	0.087	2.7
	D10	0.446		3.206
11	C11	0.841		9.524	8.979	0.771	8.6
	D11	0.783		8.433
12	C12	0.7		6.953	6.856	0.138	2
	D12	0.688		6.758
13	E1	0.978		12.356	12.694	0.479	3.8
	F1	1.009		13.033
14	E2	1.06		14.172	14.435	0.371	2.6
	F2	1.083		14.697
15	E3	1.023		13.34	13.497	0.221	1.6
	F3	1.037		13.653
16	E4	1.062		14.225	14.236	0.016	0.1
	F4	1.063		14.248
17	E5	1.034		13.574	13.368	0.291	2.2
	F5	1.015		13.162
18	E6	1.182		17.096	16.551	0.77	4.7
	F6	1.138		16.007
19	E7	0.99		12.608	12.873	0.374	2.9
	F7	1.014		13.137
20	E8	1.091		14.886	14.773	0.16	1.1
	F8	1.081		14.66
21	E9	0.898		10.661	10.536	0.176	1.7
	F9	0.885		10.411
22	E10	1.012		13.097	12.948	0.211	1.6
	F10	0.999		12.799
23	E11	1.034		13.574	13.525	0.068	0.5
	F11	1.029		13.477
24	E12	1.106		15.258	15.716	0.647	4.1
	F12	1.145		16.174
25	A9	0.954		11.823	11.295	0.747	6.6
	B9	0.903		10.767
26	A10	1.109		15.322	14.989	0.472	3.1
	B10	1.081		14.655
27	G1	0.671		6.466	6.457	0.013	0.2
	H1	0.67		6.448
28	G2	0.499		3.884	3.967	0.117	3
	H2	0.511		4.05
29	G3	0.719		7.287	7.6	0.443	5.8
	H3	0.755		7.914
30	G4	0.7		6.958	7.073	0.163	2.3
	H4	0.714		7.188
31	G5	0.972		12.209	12.415	0.292	2.4
	H5	0.991		12.621
32	G6	0.979		12.358	13.161	1.136	8.6
	H6	1.051		13.964
33	G7	1.111		15.37	15.814	0.629	4
	H7	1.148		16.259
34	G8	1.009		13.024	13.623	0.847	6.2
	H8	1.062		14.223
35	G9	0.628		5.768	5.987	0.309	5.2
	H9	0.655		6.205
36	G10	0.777		8.315	8.536	0.311	3.6
	H10	0.8		8.756
37	G11	0.725		7.378	7.63	0.357	4.7
	H11	0.753		7.883
38	G12	0.898		10.671	10.871	0.283	2.6
	H12	0.918		11.072
39	A11	0.959		11.932	11.645	0.405	3.5
	B11	0.932		11.359
40	A12	0.875		10.198	10.182	0.023	0.2
	B12	0.873		10.166
Group Summaries
InRange	R - Outside standard range
~End
Original Filename: ELISA Elastin - VSHAM KEN ACO - vagina middle 1-20 09272023; Date Last Saved: 10/3/2023 2:09:34 PM

## Sheet: urethra Col I A-VSHAM Control
##BLOCKS= 3
Plate:	Plate1	1.3	PlateFormat	Endpoint	Absorbance	Raw	FALSE	1						1	450	1	12	96	1	8
	Temperature(¡C)	1	2	3	4	5	6	7	8	9	10	11	12
	25.6	3.5665	2.5806	1.3857	0.7797	0.4615	0.3703	0.273	0.2068	0.5048	0.4295	0.5427	0.4775
		3.5877	2.5142	1.4094	0.7723	0.4648	0.3519	0.266	0.2155	0.4899	0.4162	0.5268	0.4995
		0.5226	0.5225	0.4735	0.4567	0.4173	0.5096	0.3639	0.4634	0.3989	0.3569	0.3907	0.4426
		0.52	0.4857	0.4281	0.4133	0.4086	0.493	0.3401	0.4272	0.4125	0.3291	0.4036	0.4117
		0.373	0.2366	0.5432	0.4617	0.3618	0.3276	0.3249	0.366	0.3723	0.4528	0.3237	0.4317
		0.3673	0.2213	0.537	0.4634	0.3572	0.3709	0.3314	0.3888	0.4058	0.4594	0.3315	0.4465
		0.2692	0.2308	0.4679	0.3942	0.3864	0.4225	0.3029	0.4204	0.3683	0.3456	0.3955	0.5908
		0.272	0.2253	0.4528	0.3962	0.3976	0.4376	0.3337	0.4016	0.3832	0.3682	0.405	0.5967
~End
Group: Standards
Sample	Concentration ng/mL	BackCalcConc	Wells	Value	MeanValue	SD	CV
1	10	9.769	A1	3.567	3.577	0.015	0.4
		9.956	B1	3.588
2	5	5.341	A2	2.581	2.547	0.047	1.8
		5.141	B2	2.514
3	2.5	2.344	A3	1.386	1.398	0.017	1.2
		2.394	B3	1.409
4	1.25	1.128	A4	0.78	0.776	0.005	0.7
		1.114	B4	0.772
5	0.625	0.54	A5	0.462	0.463	0.002	0.5
		0.546	B5	0.465
6	0.313	0.377	A6	0.37	0.361	0.013	3.6
		0.344	B6	0.352
7	0.156	0.205	A7	0.273	0.27	0.005	1.8
		0.193	B7	0.266
8	0	0.09	A8	0.207	0.211	0.006	2.9
		0.105	B8	0.216
Group Summaries
MinStd	Smallest standard value:	0.211	Min(MeanValue)
MaxStd	Largest standard value:	3.577	Max(MeanValue)
~End
Group: Unknowns
Sample	Wells	Value	R	Result	MeanResult	SD	CV
9	C1	0.523		0.651	0.648	0.003	0.5
	D1	0.52		0.646
10	C2	0.522		0.65	0.617	0.047	7.6
	D2	0.486		0.584
11	C3	0.473		0.562	0.521	0.058	11.1
	D3	0.428		0.48
12	C4	0.457		0.531	0.492	0.055	11.2
	D4	0.413		0.454
13	C5	0.417		0.461	0.453	0.011	2.4
	D5	0.409		0.445
14	C6	0.51		0.627	0.612	0.021	3.5
	D6	0.493		0.597
15	C7	0.364		0.366	0.344	0.03	8.7
	D7	0.34		0.323
16	C8	0.463		0.543	0.511	0.046	9
	D8	0.427		0.478
17	C9	0.399		0.428	0.44	0.017	3.9
	D9	0.412		0.452
18	C10	0.357		0.353	0.329	0.035	10.6
	D10	0.329		0.304
19	C11	0.391		0.413	0.425	0.016	3.8
	D11	0.404		0.436
20	C12	0.443		0.506	0.478	0.039	8.2
	D12	0.412		0.451
21	E1	0.373		0.382	0.377	0.007	1.9
	F1	0.367		0.372
22	E2	0.237		0.142	0.128	0.019	14.7
	F2	0.221		0.115
23	E3	0.543		0.688	0.682	0.008	1.2
	F3	0.537		0.677
24	E4	0.462		0.54	0.542	0.002	0.4
	F4	0.463		0.543
25	E5	0.362		0.362	0.358	0.006	1.6
	F5	0.357		0.354
26	E6	0.328		0.301	0.34	0.054	16
	F6	0.371		0.378
27	E7	0.325		0.297	0.302	0.008	2.7
	F7	0.331		0.308
28	E8	0.366		0.369	0.39	0.029	7.4
	F8	0.389		0.41
29	E9	0.372		0.38	0.41	0.042	10.3
	F9	0.406		0.44
30	E10	0.453		0.524	0.53	0.008	1.6
	F10	0.459		0.536
31	E11	0.324		0.294	0.301	0.01	3.2
	F11	0.332		0.308
32	E12	0.432		0.487	0.5	0.019	3.8
	F12	0.447		0.513
33	A9	0.505		0.618	0.605	0.019	3.2
	B9	0.49		0.591
34	A10	0.429		0.483	0.471	0.017	3.6
	B10	0.416		0.459
35	A11	0.543		0.687	0.673	0.02	3
	B11	0.527		0.658
36	G1	0.269		0.199	0.201	0.003	1.7
	H1	0.272		0.204
37	G2	0.231		0.132	0.127	0.007	5.3
	H2	0.225		0.122
38	G3	0.468		0.552	0.538	0.019	3.6
	H3	0.453		0.524
39	G4	0.394		0.419	0.421	0.003	0.6
	H4	0.396		0.423
40	G5	0.386		0.406	0.416	0.014	3.4
	H5	0.398		0.426
41	G6	0.422		0.47	0.484	0.019	4
	H6	0.438		0.497
42	G7	0.303		0.258	0.285	0.038	13.5
	H7	0.334		0.312
43	G8	0.42		0.466	0.449	0.024	5.3
	H8	0.402		0.433
44	G9	0.368		0.373	0.387	0.019	4.8
	H9	0.383		0.4
45	G10	0.346		0.333	0.353	0.028	8
	H10	0.368		0.373
46	G11	0.396		0.422	0.43	0.012	2.8
	H11	0.405		0.439
47	G12	0.591		0.775	0.781	0.008	1
	H12	0.597		0.786
48	A12	0.477		0.569	0.589	0.028	4.8
	B12	0.5		0.609
Group Summaries
InRange	R - Outside standard range
~End
Original Filename: ELISA Collagen I - GAL VSHAM CONTROL - urethra bottom 1-5 08.09.23; Date Last Saved: 8/9/2023 2:40:31 PM

## Sheet: urethra Col I B- VSHAM Control
##BLOCKS= 3
Plate:	Plate1	1.3	PlateFormat	Endpoint	Absorbance	Raw	FALSE	1						1	450	1	12	96	1	8
	Temperature(¡C)	1	2	3	4	5	6	7	8	9	10	11	12
	24.6	3.0748	2.0932	1.1226	0.6415	0.3874	0.3011	0.2336	0.1809	0.433	0.4188	0.3242	0.2729
		2.9895	2.0952	1.0902	0.5937	0.3746	0.2781	0.2137	0.1612	0.428	0.418	0.3213	0.2844
		0.3098	0.7849	0.2875	0.3402	0.3213	0.3547	0.2339	0.3366	0.2143	0.4778	0.406	0.382
		0.3138	0.7675	0.2814	0.3444	0.3168	0.3278	0.2258	0.3288	0.2192	0.4852	0.3784	0.3645
		0.2843	0.2526	0.3951	0.4469	0.2792	0.2525	0.3089	0.274	0.3616	0.3495	0.3432	0.262
		0.294	0.2458	0.4187	0.4786	0.2738	0.2853	0.3113	0.2832	0.3748	0.4669	0.3664	0.2771
		0.2609	0.3703	0.3522	0.2135	0.2905	0.2507	0.395	0.3168	0.4854	0.2916	0.397	0.4245
		0.2535	0.3662	0.3747	0.2306	0.3014	0.2651	0.4339	0.3282	0.4819	0.283	0.4131	0.4335
		1	2	3	4	5	6	7	8	9	10	11	12
		3.0748	2.0932	1.1226	0.6415	0.3874	0.3011	0.2336	0.1809	0.433	0.4188	0.3242	0.2729
		2.9895	2.0952	1.0902	0.5937	0.3746	0.2781	0.2137	0.1612	0.428	0.418	0.3213	0.2844
		0.3098	0.7849	0.2875	0.3402	0.3213	0.3547	0.2339	0.3366	0.2143	0.4778	0.406	0.382
		0.3138	0.7675	0.2814	0.3444	0.3168	0.3278	0.2258	0.3288	0.2192	0.4852	0.3784	0.3645
		0.2843	0.2526	0.3951	0.4469	0.2792	0.2525	0.3089	0.274	0.3616	0.3495	0.3432	0.262
		0.294	0.2458	0.4187	0.4786	0.2738	0.2853	0.3113	0.2832	0.3748	0.4669	0.3664	0.2771
		0.2609	0.3703	0.3522	0.2135	0.2905	0.2507	0.395	0.3168	0.4854	0.2916	0.397	0.4245
		0.2535	0.3662	0.3747	0.2306	0.3014	0.2651	0.4339	0.3282	0.4819	0.283	0.4131	0.4335
~End
Group: Standards
Sample	Concentration ng/mL	BackCalcConc	Wells	Value	MeanValue	SD	CV
1	10	10.236	A1	3.075	3.032	0.06	2
		9.554	B1	2.99
2	5	5.279	A2	2.093	2.094	0.001	0.1
		5.286	B2	2.095
3	2.5	2.359	A3	1.123	1.106	0.023	2.1
		2.274	B3	1.09
4	1.25	1.164	A4	0.641	0.618	0.034	5.5
		1.051	B4	0.594
5	0.625	0.577	A5	0.387	0.381	0.009	2.4
		0.548	B5	0.375
6	0.313	0.384	A6	0.301	0.29	0.016	5.6
		0.333	B6	0.278
7	0.156	0.234	A7	0.234	0.224	0.014	6.3
		0.191	B7	0.214
8	0	0.119	A8	0.181	0.171	0.014	8.1
		0.076	B8	0.161
Group Summaries
MinStd	Smallest standard value:	0.171	Min(MeanValue)
MaxStd	Largest standard value:	3.032	Max(MeanValue)
~End
Group: Unknowns
Sample	Wells	Value	R	Result	MeanResult	SD	CV
1	C1	0.31		0.403	0.408	0.006	1.5
	D1	0.314		0.412
2	C2	0.785		1.508	1.487	0.03	2
	D2	0.767		1.465
3	C3	0.287		0.354	0.347	0.01	2.8
	D3	0.281		0.34
4	C4	0.34		0.471	0.476	0.007	1.4
	D4	0.344		0.48
5	C5	0.321		0.429	0.424	0.007	1.7
	D5	0.317		0.419
6	C6	0.355		0.504	0.473	0.043	9
	D6	0.328		0.443
7	C7	0.234		0.235	0.226	0.013	5.6
	D7	0.226		0.217
8	C8	0.337		0.463	0.454	0.012	2.7
	D8	0.329		0.446
9	C9	0.214		0.192	0.197	0.008	3.8
	D9	0.219		0.203
10	C10	0.478		0.783	0.791	0.012	1.5
	D10	0.485		0.8
11	C11	0.406		0.619	0.588	0.044	7.5
	D11	0.378		0.557
12	C12	0.382		0.565	0.545	0.028	5.1
	D12	0.364		0.526
13	A9	0.433		0.68	0.675	0.008	1.2
	B9	0.428		0.669
14	E1	0.284		0.346	0.357	0.015	4.3
	F1	0.294		0.368
15	E2	0.253		0.276	0.269	0.011	3.9
	F2	0.246		0.261
16	E3	0.395		0.595	0.621	0.038	6.1
	F3	0.419		0.648
17	E4	0.447		0.712	0.748	0.051	6.9
	F4	0.479		0.785
18	E5	0.279		0.335	0.329	0.008	2.6
	F5	0.274		0.323
19	E6	0.253		0.276	0.312	0.051	16.4
	F6	0.285		0.349
20	E7	0.309		0.401	0.404	0.004	0.9
	F7	0.311		0.406
21	E8	0.274		0.324	0.334	0.014	4.3
	F8	0.283		0.344
22	E9	0.362		0.519	0.534	0.021	3.9
	F9	0.375		0.549
23	E10	0.349		0.492	0.625	0.188	30.1
	F10	0.467		0.758
24	E11	0.343		0.478	0.504	0.037	7.3
	F11	0.366		0.53
25	E12	0.262		0.297	0.314	0.024	7.5
	F12	0.277		0.331
26	A10	0.419		0.648	0.647	0.001	0.2
	B10	0.418		0.646
27	G1	0.261		0.295	0.286	0.012	4
	H1	0.254		0.278
28	G2	0.37		0.539	0.534	0.007	1.2
	H2	0.366		0.529
29	G3	0.352		0.498	0.523	0.036	6.8
	H3	0.375		0.548
30	G4	0.214		0.19	0.209	0.027	12.7
	H4	0.231		0.228
31	G5	0.29		0.36	0.372	0.017	4.6
	H5	0.301		0.384
32	G6	0.251		0.272	0.288	0.022	7.8
	H6	0.265		0.304
33	G7	0.395		0.594	0.638	0.062	9.8
	H7	0.434		0.683
34	G8	0.317		0.419	0.431	0.018	4.2
	H8	0.328		0.444
35	G9	0.485		0.8	0.796	0.006	0.7
	H9	0.482		0.792
36	G10	0.292		0.363	0.353	0.013	3.8
	H10	0.283		0.344
37	G11	0.397		0.599	0.617	0.026	4.2
	H11	0.413		0.635
38	G12	0.424		0.661	0.671	0.014	2.2
	H12	0.434		0.682
39	A11	0.324		0.435	0.432	0.005	1.1
	B11	0.321		0.429
40	A12	0.273		0.321	0.334	0.018	5.4
	B12	0.284		0.347
Group Summaries
InRange	R - Outside standard range
~End
Original Filename: ELISA Collagen I - CONTROL VSHAM KEN - urethra bottom 1-5 10172023; Date Last Saved: 10/17/2023 2:58:17 PM

## Sheet: urethra Col I C- VSHAM Control
##BLOCKS= 3
Plate:	Plate1	1.3	PlateFormat	Endpoint	Absorbance	Raw	FALSE	1						1	450	1	12	96	1	8
	Temperature(¡C)	1	2	3	4	5	6	7	8	9	10	11	12
	24.8	3.5331	2.4684	1.3173	0.6953	0.4322	0.4249	0.2452	0.1779	0.3996	0.3913	0.3746	0.3649
		3.498	2.2917	1.2837	0.6735	0.3932	0.2733	0.205	0.1654	0.4119	0.3653	0.358	0.4265
		0.3335	0.821	0.2862	0.3647	0.3225	0.3593	0.241	0.3259	0.2024	0.4645	0.3456	0.3597
		0.3388	0.7843	0.2862	0.3737	0.3191	0.3705	0.2439	0.3106	0.2294	0.4591	0.3678	0.4038
		0.2843	0.2452	0.4259	0.4615	0.2741	0.2959	0.2917	0.2632	0.3194	0.3457	0.3248	0.2725
		0.2816	0.2384	0.415	0.4783	0.2817	0.253	0.2861	0.2566	0.3177	0.3251	0.3335	0.2788
		0.3244	0.341	0.2932	0.2243	0.2128	0.2804	0.4383	0.3468	0.2782	0.3768	0.2853	0.2633
		0.3106	0.3563	0.299	0.2199	0.2294	0.3506	0.4542	0.3399	0.2981	0.3576	0.2841	0.3594
		1	2	3	4	5	6	7	8	9	10	11	12
		3.5331	2.4684	1.3173	0.6953	0.4322	0.4249	0.2452	0.1779	0.3996	0.3913	0.3746	0.3649
		3.498	2.2917	1.2837	0.6735	0.3932	0.2733	0.205	0.1654	0.4119	0.3653	0.358	0.4265
		0.3335	0.821	0.2862	0.3647	0.3225	0.3593	0.241	0.3259	0.2024	0.4645	0.3456	0.3597
		0.3388	0.7843	0.2862	0.3737	0.3191	0.3705	0.2439	0.3106	0.2294	0.4591	0.3678	0.4038
		0.2843	0.2452	0.4259	0.4615	0.2741	0.2959	0.2917	0.2632	0.3194	0.3457	0.3248	0.2725
		0.2816	0.2384	0.415	0.4783	0.2817	0.253	0.2861	0.2566	0.3177	0.3251	0.3335	0.2788
		0.3244	0.341	0.2932	0.2243	0.2128	0.2804	0.4383	0.3468	0.2782	0.3768	0.2853	0.2633
		0.3106	0.3563	0.299	0.2199	0.2294	0.3506	0.4542	0.3399	0.2981	0.3576	0.2841	0.3594
~End
Group: Standards
Sample	Concentration ng/mL	BackCalcConc	Wells	Value	MeanValue	SD	CV
1	10	10.029	A1	3.533	3.516	0.025	0.7
		9.796	B1	3.498
2	5	5.475	A2	2.468	2.38	0.125	5.2
		4.942	B2	2.292
3	2.5	2.445	A3	1.317	1.301	0.024	1.8
		2.369	B3	1.284
4	1.25	1.106	A4	0.695	0.684	0.015	2.3
		1.061	B4	0.673
5	0.625	0.58	A5	0.432	0.413	0.028	6.7
		0.504	B5	0.393
6	0.313	0.565	A6	0.425	0.349	0.107	30.7
		0.272	B6	0.273
7	0.156	0.218	A7	0.245	0.225	0.028	12.6
		0.142	B7	0.205
8	0	0.091	A8	0.178	0.172	0.009	5.1
		0.067	B8	0.165
Group Summaries
MinStd	Smallest standard value:	0.172	Min(MeanValue)
MaxStd	Largest standard value:	3.516	Max(MeanValue)
~End
Group: Unknowns
Sample	Wells	Value	R	Result	MeanResult	SD	CV
1	C1	0.334		0.388	0.393	0.007	1.8
	D1	0.339		0.398
2	C2	0.821		1.365	1.327	0.054	4.1
	D2	0.784		1.289
3	C3	0.286		0.297	0.297	0	0
	D3	0.286		0.297
4	C4	0.365		0.448	0.457	0.012	2.7
	D4	0.374		0.466
5	C5	0.323		0.367	0.363	0.005	1.3
	D5	0.319		0.36
6	C6	0.359		0.438	0.449	0.015	3.4
	D6	0.371		0.459
7	C7	0.241		0.21	0.213	0.004	1.8
	D7	0.244		0.216
8	C8	0.326		0.373	0.358	0.021	5.8
	D8	0.311		0.344
9	C9	0.202		0.137	0.163	0.036	22.3
	D9	0.229		0.188
10	C10	0.465		0.643	0.638	0.008	1.2
	D10	0.459		0.633
11	C11	0.346		0.411	0.433	0.03	7
	D11	0.368		0.454
12	C12	0.36		0.438	0.481	0.061	12.6
	D12	0.404		0.524
13	A9	0.4		0.516	0.528	0.017	3.2
	B9	0.412		0.54
14	E1	0.284		0.293	0.291	0.004	1.3
	F1	0.282		0.288
15	E2	0.245		0.218	0.212	0.009	4.3
	F2	0.238		0.205
16	E3	0.426		0.567	0.557	0.015	2.7
	F3	0.415		0.546
17	E4	0.462		0.637	0.654	0.023	3.6
	F4	0.478		0.67
18	E5	0.274		0.274	0.281	0.01	3.7
	F5	0.282		0.288
19	E6	0.296		0.315	0.274	0.058	21.2
	F6	0.253		0.233
20	E7	0.292		0.307	0.302	0.008	2.5
	F7	0.286		0.297
21	E8	0.263		0.253	0.246	0.009	3.6
	F8	0.257		0.24
22	E9	0.319		0.361	0.359	0.002	0.6
	F9	0.318		0.357
23	E10	0.346		0.411	0.391	0.028	7.2
	F10	0.325		0.372
24	E11	0.325		0.371	0.379	0.012	3.1
	F11	0.334		0.388
25	E12	0.273		0.27	0.277	0.009	3.1
	F12	0.279		0.283
26	A10	0.391		0.5	0.475	0.036	7.5
	B10	0.365		0.449
27	G1	0.324		0.37	0.357	0.019	5.3
	H1	0.311		0.344
28	G2	0.341		0.402	0.417	0.021	5
	H2	0.356		0.432
29	G3	0.293		0.31	0.316	0.008	2.5
	H3	0.299		0.321
30	G4	0.224		0.179	0.174	0.006	3.4
	H4	0.22		0.17
31	G5	0.213		0.157	0.172	0.022	12.9
	H5	0.229		0.188
32	G6	0.28		0.286	0.353	0.096	27.1
	H6	0.351		0.421
33	G7	0.438		0.592	0.607	0.022	3.6
	H7	0.454		0.623
34	G8	0.347		0.413	0.407	0.009	2.3
	H8	0.34		0.4
35	G9	0.278		0.281	0.3	0.027	9
	H9	0.298		0.32
36	G10	0.377		0.472	0.453	0.026	5.8
	H10	0.358		0.434
37	G11	0.285		0.295	0.294	0.002	0.6
	H11	0.284		0.293
38	G12	0.263		0.253	0.345	0.131	37.9
	H12	0.359		0.438
39	A11	0.375		0.467	0.451	0.023	5
	B11	0.358		0.435
40	A12	0.365		0.449	0.509	0.085	16.7
	B12	0.426		0.569
Group Summaries
InRange	R - Outside standard range
~End
Original Filename: ELISA Collagen I - CONTROL VSHAM ACO - urethra bottom 1-5 10172023; Date Last Saved: 10/17/2023 2:58:32 PM

## Sheet: urethra Col III A- VSHAM Contr
##BLOCKS= 3
Plate:	Plate1	1.3	PlateFormat	Endpoint	Absorbance	Raw	FALSE	1						1	450	1	12	96	1	8
	Temperature(¡C)	1	2	3	4	5	6	7	8	9	10	11	12
	25.6	2.4533	1.6161	0.876	0.4551	0.2719	0.1865	0.1585	0.1329	0.2572	0.2239	0.2892	0.3517
		2.4451	1.5975	0.8587	0.4479	0.2682	0.1839	0.1527	0.1271	0.2405	0.2053	0.2825	0.3253
		0.5291	0.2359	0.2316	0.2397	0.1799	0.2288	0.2317	0.3072	0.1918	0.1474	0.2147	0.21
		0.4791	0.2347	0.2234	0.2271	0.1753	0.2294	0.2186	0.2938	0.1791	0.1442	0.1907	0.2107
		0.2015	0.1181	0.273	0.232	0.1628	0.1942	0.1642	0.2004	0.1817	0.1922	0.1393	0.2389
		0.2045	0.1168	0.2757	0.2358	0.1704	0.1985	0.1678	0.1993	0.1844	0.1932	0.136	0.236
		0.1489	0.1175	0.2119	0.1495	0.1919	0.2311	0.1634	0.208	0.1887	0.1815	0.2402	0.366
		0.1456	0.12	0.216	0.1592	0.2063	0.2322	0.1648	0.222	0.1962	0.2003	0.2525	0.3665
~End
Group: Standards
Sample	Concentration ng/mL	BackCalcConc	Wells	Value	MeanValue	SD	CV
1	40	39.829	A1	2.453	2.449	0.006	0.2
		39.563	B1	2.445
2	20	20.963	A2	1.616	1.607	0.013	0.8
		20.644	B2	1.597
3	10	9.78	A3	0.876	0.867	0.012	1.4
		9.548	B3	0.859
4	5	4.398	A4	0.455	0.452	0.005	1.1
		4.31	B4	0.448
5	2.5	2.209	A5	0.272	0.27	0.003	1
		2.166	B5	0.268
6	1.25	1.216	A6	0.187	0.185	0.002	1
		1.186	B6	0.184
7	0.625	0.894	A7	0.159	0.156	0.004	2.6
		0.828	B7	0.153
8	0	0.601	A8	0.133	0.13	0.004	3.2
		0.535	B8	0.127
Group Summaries
MinStd	Smallest standard value:	0.13	Min(MeanValue)
MaxStd	Largest standard value:	2.449	Max(MeanValue)
~End
Group: Unknowns
Sample	Wells	Value	R	Result	MeanResult	SD	CV
9	C1	0.529		5.306	4.999	0.435	8.7
	D1	0.479		4.691
10	C2	0.236		1.788	1.781	0.01	0.6
	D2	0.235		1.774
11	C3	0.232		1.738	1.691	0.067	4
	D3	0.223		1.643
12	C4	0.24		1.833	1.759	0.104	5.9
	D4	0.227		1.686
13	C5	0.18		1.14	1.113	0.037	3.4
	D5	0.175		1.087
14	C6	0.229		1.706	1.709	0.005	0.3
	D6	0.229		1.713
15	C7	0.232		1.739	1.663	0.108	6.5
	D7	0.219		1.587
16	C8	0.307		2.624	2.545	0.112	4.4
	D8	0.294		2.466
17	C9	0.192		1.277	1.204	0.104	8.6
	D9	0.179		1.131
18	C10	0.147		0.767	0.749	0.026	3.5
	D10	0.144		0.73
19	C11	0.215		1.542	1.403	0.196	14
	D11	0.191		1.264
20	C12	0.21		1.488	1.492	0.006	0.4
	D12	0.211		1.496
21	E1	0.202		1.389	1.407	0.025	1.7
	F1	0.204		1.424
22	E2	0.118	R	0	0.425	0.01	2.5
	F2	0.117	R	0
23	E3	0.273		2.222	2.238	0.022	1
	F3	0.276		2.254
24	E4	0.232		1.743	1.765	0.031	1.8
	F4	0.236		1.787
25	E5	0.163		0.943	0.987	0.062	6.3
	F5	0.17		1.031
26	E6	0.194		1.305	1.33	0.035	2.6
	F6	0.199		1.355
27	E7	0.164		0.959	0.98	0.029	3
	F7	0.168		1.001
28	E8	0.2		1.376	1.37	0.009	0.7
	F8	0.199		1.364
29	E9	0.182		1.161	1.176	0.022	1.9
	F9	0.184		1.192
30	E10	0.192		1.282	1.288	0.008	0.6
	F10	0.193		1.293
31	E11	0.139		0.674	0.655	0.027	4.1
	F11	0.136		0.636
32	E12	0.239		1.823	1.806	0.024	1.3
	F12	0.236		1.79
33	A9	0.257		2.037	1.939	0.138	7.1
	B9	0.24		1.842
34	A10	0.224		1.649	1.541	0.152	9.9
	B10	0.205		1.433
35	A11	0.289		2.412	2.373	0.056	2.3
	B11	0.282		2.333
36	G1	0.149		0.784	0.765	0.027	3.5
	H1	0.146		0.746
37	G2	0.117	R	0	0.44	0.02	4.6
	H2	0.12	R	0
38	G3	0.212		1.51	1.533	0.034	2.2
	H3	0.216		1.557
39	G4	0.149		0.791	0.846	0.079	9.3
	H4	0.159		0.902
40	G5	0.192		1.278	1.362	0.118	8.6
	H5	0.206		1.445
41	G6	0.231		1.732	1.739	0.009	0.5
	H6	0.232		1.745
42	G7	0.163		0.95	0.958	0.011	1.2
	H7	0.165		0.966
43	G8	0.208		1.464	1.546	0.115	7.4
	H8	0.222		1.627
44	G9	0.189		1.241	1.285	0.061	4.8
	H9	0.196		1.328
45	G10	0.181		1.158	1.267	0.153	12.1
	H10	0.2		1.375
46	G11	0.24		1.838	1.91	0.101	5.3
	H11	0.253		1.982
47	G12	0.366		3.323	3.326	0.004	0.1
	H12	0.366		3.329
48	A12	0.352		3.152	2.995	0.222	7.4
	B12	0.325		2.838
Group Summaries
InRange	R - Outside standard range
~End
Original Filename: GAL VSHAM control - collagen III 1-10 08.08.23; Date Last Saved: 8/8/2023 2:51:22 PM

[truncated: 5 more sheets: urethra Col III B VSHAM Contr, urethra Col III C VSHAM Contr, urethra Elastin A- VSHAM Conrt, urethra ElastinB VSHAM Contr, urethra Elastin C VSHAM Contr]
