# Supplementary material for: Functional outcome of the anterior vaginal wall in a pelvic surgery injury rat model after treatment with stem cell-derived progenitors of smooth muscle cells
Source: Stem Cell Res Ther. 2024 Sep 11;15:291. doi: 10.1186/s13287-024-03900-3 (PMC11389472; doi:10.1186/s13287-024-03900-3)
Supplement: Supplementary file 5 — Supplementary Material 5 [file 13287_2024_3900_MOESM5_ESM.xlsx]

## Sheet: A Trigone Col I, III, Elastin
Sample	Protein 1:5	FINAL Protein mg/mL	Collagen I 1:5	FINAL Col I ng/mL	Col I Normalized	Collagen III 1:10	FINAL Col III ng/mL	Col III Normalized	Elastin 1:20	FINAL Elastin ng/mL	Elastin Normalized
VSHAM	0.231	1.155	0.211	1.055	0.91342	55.446	554.46	480.052	3.683	73.66	63.7749
VSHAM	0.469	2.345	0.244	1.22	0.520256	87.096	870.96	371.412	8.295	165.9	70.7463
VSHAM	0.324	1.62	0.237	1.185	0.731481	77.314	773.14	477.247	5.563	111.26	68.679
VSHAM	0.406	2.03	0.326	1.63	0.802956	81.078	810.78	399.399	7.821	156.42	77.0542
VSHAM	0.422	2.11	0.212	1.06	0.50237	82.161	821.61	389.389	8.486	169.72	80.436
VSHAM	0.717	3.585	0.299	1.495	0.417015	94.256	942.56	262.918	9.764	195.28	54.4714
VSHAM	0.217	1.085	0.267	1.335	1.23041	70.321	703.21	648.12	3.567	71.34	65.7512
VSHAM	0.285	1.425	0.165	0.825	0.578947	75.231	752.31	527.937	5.51	110.2	77.3333
VSHAM	0.376	1.88	0.167	0.835	0.444149	67.955	679.55	361.463	4.477	89.54	47.6277
VSHAM	0.215	1.075	0.163	0.815	0.75814	57.361	573.61	533.591	3.576	71.52	66.5302
VSHAM	0.24	1.2	0.2	1	0.833333	61.471	614.71	512.258	3.798	75.96	63.3
VSHAM	0.355	1.775	0.151	0.755	0.425352	82.838	828.38	466.693	5.323	106.46	59.9775
VSHAM	0.144	0.72	0.23	1.15	1.59722	56.795	567.95	788.819	2.013	40.26	55.9167
VSHAM	0.302	1.51	0.2	1	0.662252	56.192	561.92	372.132	5.447	108.94	72.1457
VSHAM	0.212	1.06	0.22	1.1	1.03774	42.88	428.8	404.528	3.642	72.84	68.717
A pSMC	0.461	2.305	0.689	3.445	1.49458	56.107	561.07	243.414	6.255	125.1	54.2733
A pSMC	0.244	1.22	0.295	1.475	1.20902	52.05	520.5	426.639	3.384	67.68	55.4754
A pSMC	0.441	2.205	0.559	2.795	1.26757	74.141	741.41	336.24	6.537	130.74	59.2925
A pSMC	0.377	1.885	0.604	3.02	1.60212	6.489	64.89	34.4244	3.933	78.66	41.7294
A pSMC	0.387	1.935	0.195	0.975	0.503876	14.068	140.68	72.7028	3.791	75.82	39.1835
A pSMC	0.371	1.855	0.432	2.16	1.16442	39.779	397.79	214.442	5.544	110.88	59.7736
A pSMC	0.275	1.375	0.21	1.05	0.763636	44.677	446.77	324.924	4.095	81.9	59.5636
A pSMC	0.363	1.815	0.234	1.17	0.644628	69.895	698.95	385.096	5.27	105.4	58.0716
A pSMC	0.223	1.115	0.138	0.69	0.618834	30.317	303.17	271.901	3.025	60.5	54.2601
A pSMC	0.26	1.3	0.371	1.855	1.42692	59.738	597.38	459.523	4.684	93.68	72.0615

## Sheet: B, C Trigone Col I,III,Elastin
Sample	Protein 1:5	FINAL Protein mg/mL	Collagen I 1:5, 1:8	FINAL Col I ng/mL	Col I Normalized	Collagen III 1:20, 1:25	FINAL Col III ng/mL	Col III Normalized	Elastin 1:20	FINAL Elastin ng/mL	Elastin Normalized
VSHAM	0.453	2.265	0.345	1.725	0.761589	36.899	737.98	325.819	4.768	95.36	42.1015
VSHAM	0.235	1.175	0.738	3.69	3.14043	27.954	559.08	475.813	3.822	76.44	65.0553
VSHAM	0.306	1.53	0.471	2.355	1.53922	42.086	841.72	550.144	6.608	132.16	86.3791
VSHAM	0.15	0.75	0.14	0.7	0.933333	25.194	503.88	671.84	1.982	39.64	52.8533
VSHAM	0.26	1.3	0.168	0.84	0.646154	21.671	433.42	333.4	4.691	93.82	72.1692
VSHAM	0.167	0.835	0.167	0.835	1	14.79	295.8	354.251	2.474	49.48	59.2575
B pSMC	0.338	1.69	0.206	1.03	0.609467	34.025	680.5	402.663	2.675	53.5	31.6568
B pSMC	0.193	0.965	0.335	1.675	1.73575	39.089	781.78	810.135	2.595	51.9	53.7824
B pSMC	0.316	1.58	0.159	0.795	0.503165	35.54	710.8	449.873	2.967	59.34	37.557
B pSMC	0.273	1.365	0.184	0.92	0.673993	13.869	277.38	203.209	3.385	67.7	49.5971
B pSMC	0.324	1.62	0.579	2.895	1.78704	33.545	670.9	414.136	3.633	72.66	44.8519
B pSMC	0.215	1.075	0.303	1.515	1.4093	5.712	114.24	106.27	1.871	37.42	34.8093
B pSMC	0.267	1.335	0.215	1.075	0.805243	14.258	285.16	213.603	3.528	70.56	52.8539
B pSMC	0.225	1.125	0.211	1.055	0.937778	14.105	282.1	250.756	2.408	48.16	42.8089
B pSMC	0.196	0.98	0.196	0.98	1	19.953	399.06	407.204	1.205	24.1	24.5918
B pSMC	0.422	2.11	0.345	1.725	0.817536	63.004	1260.08	597.194	10.47	209.4	99.2417
B pSMC	0.296	1.48	0.209	1.045	0.706081	57.6	1152	778.378	5.209	104.18	70.3919
C pSMC	0.298	1.49	0.229	1.145	0.768456	18.827	376.54	252.711	2.112	42.24	28.349
C pSMC	0.253	1.265	0.548	2.74	2.16601	52.854	1057.08	835.636	2.699	53.98	42.6719
C pSMC	0.254	1.27	0.261	1.305	1.02756	37.286	745.72	587.181	2.8	56	44.0945
C pSMC	0.52	2.6	0.305	1.525	0.586538	47.893	957.86	368.408	6.037	120.74	46.4385
C pSMC	0.401	2.005	0.341	1.705	0.850374	68.985	1379.7	688.13	5.081	101.62	50.6833
C pSMC	0.377	1.885	0.293	1.465	0.777188	50.836	1016.72	539.374	3.637	72.74	38.5889
C pSMC	0.259	1.295	0.218	1.09	0.841699	34.502	690.04	532.849	2.505	50.1	38.6873
C pSMC	0.221	1.105	0.264	1.32	1.19457	27.343	546.86	494.896	2.133	42.66	38.6063
C pSMC	0.412	2.06	0.306	1.53	0.742718	26.05	521	252.913	2.902	58.04	28.1748
C pSMC	0.337	1.685	0.215	1.72	1.02077	39.111	977.775	580.282	4.681	117.025	69.451
C pSMC	0.378	1.89	0.292	1.46	0.772487	18.285	365.7	193.492	3.683	73.66	38.9735
