# Supplementary material for: Functional outcome of the anterior vaginal wall in a pelvic surgery injury rat model after treatment with stem cell-derived progenitors of smooth muscle cells
Source: Stem Cell Res Ther. 2024 Sep 11;15:291. doi: 10.1186/s13287-024-03900-3 (PMC11389472; doi:10.1186/s13287-024-03900-3)
Supplement: Supplementary file 6 — Supplementary Material 6 [file 13287_2024_3900_MOESM6_ESM.xlsx]

## Sheet: A pSMC Trigone Collagen I
##BLOCKS= 3
Plate:	Plate1	1.3	PlateFormat	Endpoint	Absorbance	Raw	FALSE	1						1	450	1	12	96	1	8
	Temperature(¡C)	1	2	3	4	5	6	7	8	9	10	11	12
	24.8	2.9316	1.9308	1.087	0.6321	0.4007	0.3074	0.2524	0.2181	0.2601	0.2548	0.2478	0.2433
		2.9578	1.9384	1.0832	0.5927	0.3675	0.2927	0.2377	0.192	0.2555	0.2367	0.2595	0.3852
		0.2896	0.2803	0.2822	0.2118	0.254	0.2841	0.2506	0.2708	0.2509	0.2733	0.2786	0.2268
		0.2832	0.2803	0.3274	0.264	0.2655	0.2776	0.26	0.2643	0.2522	0.2675	0.3044	0.2203
		0.258	0.2588	0.2592	0.3097	0.2504	0.2852	0.2953	0.2376	0.2389	0.2363	0.2573	0.231
		0.2427	0.2683	0.2623	0.2837	0.2511	0.2863	0.2501	0.2253	0.2261	0.2251	0.2339	0.2209
		0.2882	0.2702	0.2669	0.4406	0.2804	0.3855	0.4018	0.2349	0.3116	0.2401	0.254	0.2192
		0.2909	0.2764	0.288	0.4422	0.2879	0.3941	0.4135	0.2526	0.3668	0.2597	0.2652	0.2221
~End
Group: Standards
Sample	Concentration ng/mL	BackCalcConc	Wells	Value	MeanValue	SD	CV
1	10	9.853	A1	2.932	2.945	0.019	0.6
		10.031	B1	2.958
2	5	5.145	A2	1.931	1.935	0.005	0.3
		5.173	B2	1.938
3	2.5	2.433	A3	1.087	1.085	0.003	0.2
		2.422	B3	1.083
4	1.25	1.182	A4	0.632	0.612	0.028	4.5
		1.079	B4	0.593
5	0.625	0.586	A5	0.401	0.384	0.023	6.1
		0.503	B5	0.367
6	0.313	0.353	A6	0.307	0.3	0.01	3.5
		0.316	B6	0.293
7	0.156	0.216	A7	0.252	0.245	0.01	4.2
		0.18	B7	0.238
8	0	0.132	A8	0.218	0.205	0.018	9
		0.068	B8	0.192
Group Summaries
MinStd	Smallest standard value:	0.205	Min(MeanValue)
MaxStd	Largest standard value:	2.945	Max(MeanValue)
~End
Group: Unknowns
Sample	Wells	Value	R	Result	MeanResult	SD	CV
9	C1	0.29		0.308	0.3	0.011	3.7
	D1	0.283		0.292
10	C2	0.28		0.285	0.285	0	0
	D2	0.28		0.285
11	C3	0.282		0.29	0.346	0.079	22.9
	D3	0.327		0.402
12	C4	0.212		0.117	0.181	0.091	50.2
	D4	0.264		0.245
13	C5	0.254		0.22	0.235	0.02	8.6
	D5	0.266		0.249
14	C6	0.284		0.295	0.287	0.011	4
	D6	0.278		0.279
15	C7	0.251		0.212	0.224	0.016	7.3
	D7	0.26		0.235
16	C8	0.271		0.262	0.254	0.011	4.5
	D8	0.264		0.246
17	C9	0.251		0.213	0.214	0.002	1.1
	D9	0.252		0.216
18	C10	0.273		0.268	0.261	0.01	3.9
	D10	0.268		0.254
19	C11	0.279		0.281	0.313	0.045	14.4
	D11	0.304		0.345
20	C12	0.227		0.153	0.146	0.011	7.7
	D12	0.22		0.138
21	E1	0.258		0.23	0.211	0.027	12.6
	F1	0.243		0.193
22	E2	0.259		0.232	0.244	0.017	6.8
	F2	0.268		0.256
23	E3	0.259		0.233	0.237	0.005	2.3
	F3	0.262		0.241
24	E4	0.31		0.358	0.326	0.046	14
	F4	0.284		0.294
25	E5	0.25		0.211	0.212	0.001	0.6
	F5	0.251		0.213
26	E6	0.285		0.297	0.299	0.002	0.6
	F6	0.286		0.3
27	E7	0.295		0.322	0.267	0.079	29.6
	F7	0.25		0.211
28	E8	0.238		0.18	0.165	0.021	12.9
	F8	0.225		0.15
29	E9	0.239		0.183	0.167	0.022	13.3
	F9	0.226		0.152
30	E10	0.236		0.177	0.163	0.019	11.9
	F10	0.225		0.149
31	E11	0.257		0.228	0.2	0.041	20.4
	F11	0.234		0.171
32	E12	0.231		0.164	0.151	0.018	11.6
	F12	0.221		0.139
33	A9	0.26		0.235	0.23	0.008	3.5
	B9	0.256		0.224
34	A10	0.255		0.222	0.2	0.031	15.7
	B10	0.237		0.178
35	A11	0.248		0.205	0.22	0.02	9.3
	B11	0.26		0.234
36	G1	0.288		0.305	0.308	0.005	1.5
	H1	0.291		0.312
37	G2	0.27		0.26	0.268	0.011	4
	H2	0.276		0.276
38	G3	0.267		0.252	0.278	0.037	13.3
	H3	0.288		0.304
39	G4	0.441		0.687	0.689	0.003	0.4
	H4	0.442		0.691
40	G5	0.28		0.286	0.295	0.013	4.5
	H5	0.288		0.304
41	G6	0.386		0.548	0.559	0.015	2.7
	H6	0.394		0.57
42	G7	0.402		0.589	0.604	0.021	3.5
	H7	0.413		0.619
43	G8	0.235		0.173	0.195	0.031	15.8
	H8	0.253		0.217
44	G9	0.312		0.363	0.432	0.098	22.6
	H9	0.367		0.501
45	G10	0.24		0.186	0.21	0.034	16.2
	H10	0.26		0.234
46	G11	0.254		0.22	0.234	0.02	8.3
	H11	0.265		0.248
47	G12	0.219		0.135	0.138	0.005	3.6
	H12	0.222		0.142
48	A12	0.243		0.194	0.371	0.25	67.4
	B12	0.385		0.547
Group Summaries
InRange	R - Outside standard range
~End
Original Filename: ELISA Collagen I - GAL VSHAM CONTROL - trigone 1-5 08312023; Date Last Saved: 8/31/2023 2:15:36 PM

## Sheet: A pSMC Trigone Collagen III
##BLOCKS= 3
Plate:	Plate1	1.3	PlateFormat	Endpoint	Absorbance	Raw	FALSE	1						1	450	1	12	96	1	8
	Temperature(¡C)	1	2	3	4	5	6	7	8	9	10	11	12
	24.6	1.8205	1.1666	0.6441	0.3482	0.2122	0.1559	0.1232	0.0993	2.2051	2.1658	1.7845	2.2514
		1.7917	1.1384	0.6041	0.3247	0.2017	0.1436	0.1135	0.0946	2.0423	2.0512	1.7166	2.1472
		0.2016	0.1465	0.1442	0.133	0.1243	0.1436	0.1249	0.1664	0.1207	0.1256	0.1502	2.1968
		0.2015	0.1461	0.1434	0.1258	0.1131	0.1467	0.119	0.1634	0.129	0.1224	0.1467	2.1623
		2.0494	2.8141	2.5891	2.6686	2.7205	2.9857	2.5024	2.5796	2.4946	2.1423	2.3022	2.7536
		2.1293	2.8886	2.6645	2.7597	2.7579	3.0359	2.4192	2.5764	2.3111	2.1356	2.1837	2.7559
		0.1323	0.1462	0.1351	2.0147	1.9201	2.57	0.4716	0.8157	1.6958	1.753	2.4306	1.361
		0.1389	0.1526	0.1442	2.1968	2.0796	2.5344	0.4826	0.8099	1.6289	1.8482	2.4707	1.3968
~End
Group: Standards
Sample	Concentration ng/mL	BackCalcConc	Wells	Value	MeanValue	SD	CV
1	40	45.386	A1	1.821	1.806	0.02	1.1
		44.347	B1	1.792
2	20	23.778	A2	1.167	1.153	0.02	1.7
		22.948	B2	1.138
3	10	10.034	A3	0.644	0.624	0.028	4.5
		9.141	B3	0.604
4	5	4.106	A4	0.348	0.336	0.017	4.9
		3.71	B4	0.325
5	2.5	2	A5	0.212	0.207	0.007	3.6
		1.858	B5	0.202
6	1.25	1.278	A6	0.156	0.15	0.009	5.8
		1.134	B6	0.144
7	0.625	0.908	A7	0.123	0.118	0.007	5.8
		0.806	B7	0.114
8	0	0.664	A8	0.099	0.097	0.003	3.4
		0.619	B8	0.095
Group Summaries
MinStd	Smallest standard value:	0.097	Min(MeanValue)
MaxStd	Largest standard value:	1.806	Max(MeanValue)
~End
Group: Unknowns
Sample	Wells	Value	R	Result	MeanResult	SD	CV
9	C1	0.202		1.856	1.856	0.001	0.1
	D1	0.202		1.855
10	C2	0.146		1.168	1.165	0.003	0.3
	D2	0.146		1.163
11	C3	0.144		1.141	1.136	0.006	0.6
	D3	0.143		1.132
12	C4	0.133		1.015	0.975	0.056	5.7
	D4	0.126		0.936
13	C5	0.124		0.92	0.861	0.083	9.7
	D5	0.113		0.802
14	C6	0.144		1.134	1.152	0.025	2.2
	D6	0.147		1.17
15	C7	0.125		0.926	0.895	0.044	5
	D7	0.119		0.863
16	C8	0.166		1.405	1.387	0.026	1.9
	D8	0.163		1.368
17	C9	0.121		0.881	0.926	0.063	6.8
	D9	0.129		0.971
18	C10	0.126		0.934	0.916	0.024	2.7
	D10	0.122		0.899
19	C11	0.15		1.211	1.19	0.029	2.4
	D11	0.147		1.17
20	C12	2.197	R	59.628	58.951	0.958	1.6
	D12	2.162	R	58.273
21	E1	2.049	R	53.906	55.446	2.178	3.9
	F1	2.129	R	56.986
22	E2	2.814	R	85.443	87.096	2.337	2.7
	F2	2.889	R	88.748
23	E3	2.589	R	75.702	77.314	2.279	2.9
	F3	2.664	R	78.925
24	E4	2.669	R	79.102	81.078	2.795	3.4
	F4	2.76	R	83.054
25	E5	2.72	R	81.346	82.161	1.152	1.4
	F5	2.758	R	82.976
26	E6	2.986	R	93.115	94.256	1.614	1.7
	F6	3.036	R	95.397
27	E7	2.502	R	72.048	70.321	2.442	3.5
	F7	2.419	R	68.594
28	E8	2.58	R	75.299	75.231	0.096	0.1
	F8	2.576	R	75.163
29	E9	2.495	R	71.722	67.955	5.327	7.8
	F9	2.311	R	64.188
30	E10	2.142	R	57.492	57.361	0.185	0.3
	F10	2.136	R	57.231
31	E11	2.302	R	63.829	61.471	3.335	5.4
	F11	2.184	R	59.113
32	E12	2.754	R	82.788	82.838	0.071	0.1
	F12	2.756	R	82.888
33	A9	2.205	R	59.956	56.795	4.47	7.9
	B9	2.042	R	53.635
34	A10	2.166	R	58.41	56.192	3.136	5.6
	B10	2.051	R	53.975
35	A11	1.785		44.088	42.88	1.708	4
	B11	1.717		41.673
36	G1	0.132		1.007	1.044	0.052	5
	H1	0.139		1.081
37	G2	0.146		1.164	1.201	0.053	4.4
	H2	0.153		1.239
38	G3	0.135		1.038	1.089	0.073	6.7
	H3	0.144		1.141
39	G4	2.015	R	52.585	56.107	4.98	8.9
	H4	2.197	R	59.628
40	G5	1.92	R	49.037	52.05	4.261	8.2
	H5	2.08	R	55.064
41	G6	2.57	R	74.892	74.141	1.062	1.4
	H6	2.534	R	73.39
42	G7	0.472		6.38	6.489	0.154	2.4
	H7	0.483		6.597
43	G8	0.816		14.141	14.068	0.103	0.7
	H8	0.81		13.995
44	G9	1.696		40.941	39.779	1.644	4.1
	H9	1.629		38.616
45	G10	1.753		42.962	44.677	2.426	5.4
	H10	1.848	R	46.393
46	G11	2.431	R	69.065	69.895	1.175	1.7
	H11	2.471	R	70.726
47	G12	1.361		29.745	30.317	0.808	2.7
	H12	1.397		30.888
48	A12	2.251	R	61.793	59.738	2.906	4.9
	B12	2.147	R	57.683
Group Summaries
InRange	R - Outside standard range
~End
Original Filename: ELISA Collagen III - GAL VSHAM CONTROL - trigone 1-10 08302023; Date Last Saved: 8/30/2023 1:30:50 PM

## Sheet: A pSMC Trigone Elastin 
##BLOCKS= 3
Plate:	Plate1	1.3	PlateFormat	Endpoint	Absorbance	Raw	FALSE	1						1	450	1	12	96	1	8
	Temperature(¡C)	1	2	3	4	5	6	7	8	9	10	11	12
	24.5	1.7708	1.2696	0.8566	0.5414	0.3477	0.2432	0.1706	0.1032	0.3175	0.5817	0.4479	0.5275
		1.7202	1.2153	0.8047	0.5254	0.3388	0.2322	0.1581	0.097	0.3154	0.5468	0.4455	0.5065
		0.3473	0.3106	0.3351	0.2934	0.2388	0.2573	0.259	0.3069	0.2324	0.2615	0.3429	0.4566
		0.3447	0.3018	0.3361	0.277	0.2236	0.2499	0.2528	0.3012	0.2296	0.2599	0.3324	0.4537
		0.4486	0.7164	0.5727	0.6956	0.7205	0.8014	0.4356	0.5633	0.5087	0.4349	0.4547	0.5432
		0.4507	0.7251	0.5701	0.6974	0.7401	0.7833	0.447	0.5731	0.4985	0.449	0.4608	0.5705
		0.2876	0.3249	0.2924	0.5943	0.4228	0.6142	0.4565	0.4516	0.5644	0.4671	0.5455	0.391
		0.2951	0.3417	0.2972	0.6288	0.4332	0.6408	0.4776	0.4628	0.5761	0.4891	0.5618	0.4109
~End
Group: Standards
Sample	Concentration ng/mL	BackCalcConc	Wells	Value	MeanValue	SD	CV
1	40	38.951	A1	1.771	1.745	0.036	2
		37.056	B1	1.72
2	20	21.973	A2	1.27	1.242	0.038	3.1
		20.381	B2	1.215
3	10	11.165	A3	0.857	0.831	0.037	4.4
		10.026	B3	0.805
4	5	5.07	A4	0.541	0.533	0.011	2.1
		4.815	B4	0.525
5	2.5	2.367	A5	0.348	0.343	0.006	1.8
		2.263	B5	0.339
6	1.25	1.279	A6	0.243	0.238	0.008	3.3
		1.181	B6	0.232
7	0.625	0.695	A7	0.171	0.164	0.009	5.4
		0.61	B7	0.158
8	0	0.293	A8	0.103	0.1	0.004	4.4
		0.263	B8	0.097
Group Summaries
MinStd	Smallest standard value:	0.1	Min(MeanValue)
MaxStd	Largest standard value:	1.745	Max(MeanValue)
~End
Group: Unknowns
Sample	Wells	Value	R	Result	MeanResult	SD	CV
9	C1	0.347		2.362	2.347	0.021	0.9
	D1	0.345		2.331
10	C2	0.311		1.949	1.902	0.066	3.5
	D2	0.302		1.855
11	C3	0.335		2.221	2.227	0.008	0.4
	D3	0.336		2.232
12	C4	0.293		1.767	1.684	0.118	7
	D4	0.277		1.6
13	C5	0.239		1.24	1.173	0.094	8
	D5	0.224		1.107
14	C6	0.257		1.41	1.375	0.049	3.5
	D6	0.25		1.341
15	C7	0.259		1.426	1.397	0.041	2.9
	D7	0.253		1.368
16	C8	0.307		1.909	1.879	0.043	2.3
	D8	0.301		1.849
17	C9	0.232		1.183	1.171	0.017	1.5
	D9	0.23		1.159
18	C10	0.262		1.449	1.442	0.011	0.7
	D10	0.26		1.434
19	C11	0.343		2.311	2.25	0.085	3.8
	D11	0.332		2.19
20	C12	0.457		3.782	3.761	0.029	0.8
	D12	0.454		3.741
21	E1	0.449		3.669	3.683	0.021	0.6
	F1	0.451		3.698
22	E2	0.716		8.209	8.295	0.122	1.5
	F2	0.725		8.381
23	E3	0.573		5.585	5.563	0.031	0.6
	F3	0.57		5.541
24	E4	0.696		7.803	7.821	0.025	0.3
	F4	0.697		7.838
25	E5	0.721		8.29	8.486	0.277	3.3
	F5	0.74		8.682
26	E6	0.801		9.956	9.764	0.271	2.8
	F6	0.783		9.572
27	E7	0.436		3.488	3.567	0.112	3.1
	F7	0.447		3.646
28	E8	0.563		5.428	5.51	0.116	2.1
	F8	0.573		5.591
29	E9	0.509		4.555	4.477	0.11	2.5
	F9	0.499		4.399
30	E10	0.435		3.478	3.576	0.139	3.9
	F10	0.449		3.674
31	E11	0.455		3.755	3.798	0.062	1.6
	F11	0.461		3.842
32	E12	0.543		5.099	5.323	0.317	6
	F12	0.571		5.548
33	A9	0.318		2.024	2.013	0.016	0.8
	B9	0.315		2.001
34	A10	0.582		5.737	5.447	0.41	7.5
	B10	0.547		5.157
35	A11	0.448		3.659	3.642	0.024	0.7
	B11	0.446		3.625
36	G1	0.288		1.707	1.746	0.055	3.1
	H1	0.295		1.785
37	G2	0.325		2.106	2.201	0.135	6.1
	H2	0.342		2.297
38	G3	0.292		1.757	1.782	0.035	2
	H3	0.297		1.807
39	G4	0.594		5.952	6.255	0.429	6.9
	H4	0.629		6.559
40	G5	0.423		3.313	3.384	0.1	3
	H5	0.433		3.455
41	G6	0.614		6.299	6.537	0.337	5.2
	H6	0.641		6.776
42	G7	0.457		3.78	3.933	0.216	5.5
	H7	0.478		4.086
43	G8	0.452		3.711	3.791	0.113	3
	H8	0.463		3.871
44	G9	0.564		5.446	5.544	0.138	2.5
	H9	0.576		5.642
45	G10	0.467		3.933	4.095	0.229	5.6
	H10	0.489		4.257
46	G11	0.545		5.136	5.27	0.189	3.6
	H11	0.562		5.403
47	G12	0.391		2.896	3.025	0.183	6
	H12	0.411		3.154
48	A12	0.527		4.848	4.684	0.231	4.9
	B12	0.506		4.521
Group Summaries
InRange	R - Outside standard range
~End
Original Filename: ELISA Elastin - GAL VSHAM CONTROL - trigone 1-20 08292023; Date Last Saved: 8/30/2023 1:30:41 PM

## Sheet: B and C pSMC Trigone Collagen I
##BLOCKS= 3
Plate:	Plate1	1.3	PlateFormat	Endpoint	Absorbance	Raw	FALSE	1						1	450	1	12	96	1	8
	Temperature(¡C)	1	2	3	4	5	6	7	8	9	10	11	12
	24.9	3.2583	2.1231	1.1797	0.6637	0.4152	0.3119	0.2499	0.1893	0.3086	0.2478	0.2576	0.282
		3.1052	1.9819	1.1454	0.6332	0.3856	0.2821	0.2175	0.1836	0.3008	0.243	0.2386	0.2817
		0.3512	0.3695	0.3102	0.4952	0.3014	0.3558	0.4712	0.296	0.359	0.2192	0.2239	0.2377
		0.3466	0.3733	0.2988	0.4429	0.3008	0.3452	0.475	0.2831	0.3593	0.211	0.2309	0.2164
		0.2626	0.2518	0.2668	0.2383	0.2881	0.2169	0.2376	0.394	0.2789	0.2411	0.243	0.2355
		0.2731	0.2423	0.2696	0.2494	0.3122	0.2301	0.2311	0.4168	0.2939	0.2551	0.2491	0.2441
		0.3826	0.2642	0.4223	0.2568	0.3944	0.2561	0.2864	0.3037	0.2774	0.2503	0.263	0.2783
		0.3916	0.2717	0.4272	0.2517	0.3902	0.2804	0.2883	0.3024	0.2869	0.2485	0.2762	0.2976
		1	2	3	4	5	6	7	8	9	10	11	12
		3.2583	2.1231	1.1797	0.6637	0.4152	0.3119	0.2499	0.1893	0.3086	0.2478	0.2576	0.282
		3.1052	1.9819	1.1454	0.6332	0.3856	0.2821	0.2175	0.1836	0.3008	0.243	0.2386	0.2817
		0.3512	0.3695	0.3102	0.4952	0.3014	0.3558	0.4712	0.296	0.359	0.2192	0.2239	0.2377
		0.3466	0.3733	0.2988	0.4429	0.3008	0.3452	0.475	0.2831	0.3593	0.211	0.2309	0.2164
		0.2626	0.2518	0.2668	0.2383	0.2881	0.2169	0.2376	0.394	0.2789	0.2411	0.243	0.2355
		0.2731	0.2423	0.2696	0.2494	0.3122	0.2301	0.2311	0.4168	0.2939	0.2551	0.2491	0.2441
		0.3826	0.2642	0.4223	0.2568	0.3944	0.2561	0.2864	0.3037	0.2774	0.2503	0.263	0.2783
		0.3916	0.2717	0.4272	0.2517	0.3902	0.2804	0.2883	0.3024	0.2869	0.2485	0.2762	0.2976
~End
Group: Standards
Sample	Concentration ng/mL	BackCalcConc	Wells	Value	MeanValue	SD	CV
1	10	10.45	A1	3.258	3.182	0.108	3.4
		9.513	B1	3.105
2	5	5.339	A2	2.123	2.053	0.1	4.9
		4.869	B2	1.982
3	2.5	2.511	A3	1.18	1.163	0.024	2.1
		2.42	B3	1.145
4	1.25	1.195	A4	0.664	0.648	0.022	3.3
		1.121	B4	0.633
5	0.625	0.602	A5	0.415	0.4	0.021	5.2
		0.532	B5	0.386
6	0.313	0.362	A6	0.312	0.297	0.021	7.1
		0.293	B6	0.282
7	0.156	0.219	A7	0.25	0.234	0.023	9.8
		0.145	B7	0.218
8	0	0.082	A8	0.189	0.186	0.004	2.2
		0.069	B8	0.184
Group Summaries
MinStd	Smallest standard value:	0.186	Min(MeanValue)
MaxStd	Largest standard value:	3.182	Max(MeanValue)
~End
Group: Unknowns
Sample	Wells	Value	R	Result	MeanResult	SD	CV
1	C1	0.351		0.452	0.447	0.008	1.7
	D1	0.347		0.442
2	C2	0.37		0.495	0.499	0.006	1.3
	D2	0.373		0.504
3	C3	0.31		0.358	0.345	0.019	5.4
	D3	0.299		0.331
4	C4	0.495		0.79	0.728	0.087	12
	D4	0.443		0.666
5	C5	0.301		0.337	0.337	0.001	0.3
	D5	0.301		0.336
6	C6	0.356		0.463	0.451	0.017	3.9
	D6	0.345		0.438
7	C7	0.471		0.733	0.738	0.006	0.9
	D7	0.475		0.742
8	C8	0.296		0.325	0.31	0.021	6.8
	D8	0.283		0.295
9	C9	0.359		0.47	0.471	0	0.1
	D9	0.359		0.471
10	C10	0.219		0.149	0.14	0.013	9.4
	D10	0.211		0.131
11	C11	0.224		0.16	0.168	0.011	6.7
	D11	0.231		0.176
12	C12	0.238		0.191	0.167	0.034	20.5
	D12	0.216		0.143
13	E1	0.263		0.248	0.26	0.017	6.5
	F1	0.273		0.272
14	E2	0.252		0.224	0.213	0.015	7.2
	F2	0.242		0.202
15	E3	0.267		0.258	0.261	0.005	1.7
	F3	0.27		0.264
16	E4	0.238		0.193	0.206	0.018	8.7
	F4	0.249		0.218
17	E5	0.288		0.307	0.335	0.039	11.7
	F5	0.312		0.362
18	E6	0.217		0.144	0.159	0.021	13.3
	F6	0.23		0.174
19	E7	0.238		0.191	0.184	0.01	5.7
	F7	0.231		0.176
20	E8	0.394		0.552	0.579	0.038	6.5
	F8	0.417		0.605
21	E9	0.279		0.286	0.303	0.024	8
	F9	0.294		0.32
22	E10	0.241		0.199	0.215	0.023	10.5
	F10	0.255		0.231
23	E11	0.243		0.204	0.211	0.01	4.7
	F11	0.249		0.217
24	E12	0.235		0.186	0.196	0.014	7.1
	F12	0.244		0.206
25	A9	0.309		0.354	0.345	0.013	3.7
	B9	0.301		0.336
26	A10	0.248		0.215	0.209	0.008	3.7
	B10	0.243		0.204
27	G1	0.383		0.525	0.536	0.015	2.8
	H1	0.392		0.546
28	G2	0.264		0.252	0.261	0.012	4.7
	H2	0.272		0.269
29	G3	0.422		0.618	0.624	0.008	1.3
	H3	0.427		0.63
30	G4	0.257		0.235	0.229	0.008	3.6
	H4	0.252		0.223
31	G5	0.394		0.553	0.548	0.007	1.3
	H5	0.39		0.543
32	G6	0.256		0.233	0.261	0.039	15.1
	H6	0.28		0.289
33	G7	0.286		0.303	0.305	0.003	1
	H7	0.288		0.307
34	G8	0.304		0.343	0.341	0.002	0.6
	H8	0.302		0.34
35	G9	0.277		0.282	0.293	0.015	5.3
	H9	0.287		0.304
36	G10	0.25		0.22	0.218	0.003	1.3
	H10	0.249		0.216
37	G11	0.263		0.249	0.264	0.021	8.1
	H11	0.276		0.279
38	G12	0.278		0.284	0.306	0.031	10.2
	H12	0.298		0.329
39	A11	0.258		0.237	0.215	0.031	14.3
	B11	0.239		0.194
40	A12	0.282		0.293	0.292	0	0.2
	B12	0.282		0.292
Group Summaries
InRange	R - Outside standard range
~End
Original Filename: ELISA Collagen I - VSHAM KEN ACO - trigone 1-5 1-8 10042023; Date Last Saved: 10/4/2023 2:54:06 PM

## Sheet: B and C pSMC Trigone Col III
##BLOCKS= 3
Plate:	Plate1	1.3	PlateFormat	Endpoint	Absorbance	Raw	FALSE	1						1	450	1	12	96	1	8
	Temperature(¡C)	1	2	3	4	5	6	7	8	9	10	11	12
	25.7	1.897	1.3131	0.8957	0.4964	0.313	0.205	0.1724	0.1309	2.6187	2.6174	1.9716	1.2103
		1.8504	1.407	0.8704	0.4886	0.3048	0.1978	0.1541	0.1173	2.5558	2.2664	1.8629	1.1685
		0.1579	0.187	1.9118	0.3379	0.2213	0.2564	1.5591	0.2128	2.0686	1.4493	1.3363	1.0422
		0.1514	0.1687	1.7846	0.3039	0.1985	0.233	1.5468	0.2112	1.9465	1.4603	1.3105	1.04
		0.147	0.1369	0.1259	1.7894	1.9777	1.8187	1.0436	1.7548	0.5961	1.023	1.0209	1.2459
		0.1495	0.1316	0.1203	1.7243	1.8552	1.7928	0.955	1.728	0.5488	1.0118	1.0001	1.2671
		0.1693	0.1224	0.1664	1.2496	2.3445	1.8965	2.2011	2.7539	2.3014	1.7724	1.5334	1.4922
		0.171	0.1206	0.1586	1.1727	2.2894	1.8251	2.1546	2.7241	2.2203	1.7725	1.5297	1.4791
		1	2	3	4	5	6	7	8	9	10	11	12
		1.897	1.3131	0.8957	0.4964	0.313	0.205	0.1724	0.1309	2.6187	2.6174	1.9716	1.2103
		1.8504	1.407	0.8704	0.4886	0.3048	0.1978	0.1541	0.1173	2.5558	2.2664	1.8629	1.1685
		0.1579	0.187	1.9118	0.3379	0.2213	0.2564	1.5591	0.2128	2.0686	1.4493	1.3363	1.0422
		0.1514	0.1687	1.7846	0.3039	0.1985	0.233	1.5468	0.2112	1.9465	1.4603	1.3105	1.04
		0.147	0.1369	0.1259	1.7894	1.9777	1.8187	1.0436	1.7548	0.5961	1.023	1.0209	1.2459
		0.1495	0.1316	0.1203	1.7243	1.8552	1.7928	0.955	1.728	0.5488	1.0118	1.0001	1.2671
		0.1693	0.1224	0.1664	1.2496	2.3445	1.8965	2.2011	2.7539	2.3014	1.7724	1.5334	1.4922
		0.171	0.1206	0.1586	1.1727	2.2894	1.8251	2.1546	2.7241	2.2203	1.7725	1.5297	1.4791
~End
Group: Standards
Sample	Concentration ng/mL	BackCalcConc	Wells	Value	MeanValue	SD	CV
1	40	38.441	A1	1.897	1.874	0.033	1.8
		36.948	B1	1.85
2	20	21.402	A2	1.313	1.36	0.066	4.9
		23.889	B2	1.407
3	10	11.64	A3	0.896	0.883	0.018	2
		11.121	B3	0.87
4	5	4.549	A4	0.496	0.492	0.006	1.1
		4.436	B4	0.489
5	2.5	2.183	A5	0.313	0.309	0.006	1.9
		2.093	B5	0.305
6	1.25	1.113	A6	0.205	0.201	0.005	2.5
		1.051	B6	0.198
7	0.625	0.845	A7	0.172	0.163	0.013	7.9
		0.707	B7	0.154
8	0	0.545	A8	0.131	0.124	0.01	7.7
		0.458	B8	0.117
Group Summaries
MinStd	Smallest standard value:	0.124	Min(MeanValue)
MaxStd	Largest standard value:	1.874	Max(MeanValue)
~End
Group: Unknowns
Sample	Wells	Value	R	Result	MeanResult	SD	CV
1	C1	0.158		0.735	0.711	0.034	4.7
	D1	0.151		0.687
2	C2	0.187		0.961	0.889	0.103	11.6
	D2	0.169		0.816
3	C3	1.912	R	38.919	36.899	2.857	7.7
	D3	1.785		34.879
4	C4	0.338		2.466	2.274	0.271	11.9
	D4	0.304		2.083
5	C5	0.221		1.257	1.157	0.141	12.2
	D5	0.199		1.057
6	C6	0.256		1.589	1.477	0.159	10.8
	D6	0.233		1.365
7	C7	1.559		28.13	27.954	0.249	0.9
	D7	1.547		27.778
8	C8	0.213		1.181	1.174	0.01	0.8
	D8	0.211		1.167
9	C9	2.069	R	44.123	42.086	2.88	6.8
	D9	1.946	R	40.05
10	C10	1.449		25.043	25.194	0.214	0.9
	D10	1.46		25.346
11	C11	1.336		22.007	21.671	0.476	2.2
	D11	1.311		21.334
12	C12	1.042		14.815	14.79	0.035	0.2
	D12	1.04		14.765
13	E1	0.147		0.655	0.664	0.013	1.9
	F1	0.149		0.673
14	E2	0.137		0.585	0.567	0.025	4.4
	F2	0.132		0.55
15	E3	0.126		0.512	0.494	0.025	5.1
	F3	0.12	R	0.476
16	E4	1.789		35.028	34.025	1.419	4.2
	F4	1.724		33.022
17	E5	1.978	R	41.077	39.089	2.811	7.2
	F5	1.855		37.101
18	E6	1.819		35.946	35.54	0.574	1.6
	F6	1.793		35.134
19	E7	1.044		14.847	13.869	1.383	10
	F7	0.955		12.891
20	E8	1.755		33.956	33.545	0.581	1.7
	F8	1.728		33.135
21	E9	0.596		6.088	5.712	0.531	9.3
	F9	0.549		5.337
22	E10	1.023		14.383	14.258	0.177	1.2
	F10	1.012		14.133
23	E11	1.021		14.336	14.105	0.327	2.3
	F11	1		13.874
24	E12	1.246		19.685	19.953	0.379	1.9
	F12	1.267		20.221
25	A9	2.619	R	64.223	63.004	1.724	2.7
	B9	2.556	R	61.785
26	A10	2.617	R	64.173	57.6	9.295	16.1
	B10	2.266	R	51.027
27	G1	0.169		0.821	0.827	0.009	1.1
	H1	0.171		0.834
28	G2	0.122	R	0.49	0.484	0.008	1.7
	H2	0.121	R	0.478
29	G3	0.166		0.798	0.769	0.042	5.4
	H3	0.159		0.74
30	G4	1.25		19.778	18.827	1.345	7.1
	H4	1.173		17.876
31	G5	2.345	R	53.855	52.854	1.415	2.7
	H5	2.289	R	51.854
32	G6	1.897	R	38.425	37.286	1.61	4.3
	H6	1.825		36.147
33	G7	2.201	R	48.707	47.893	1.151	2.4
	H7	2.155	R	47.079
34	G8	2.754	R	69.582	68.985	0.845	1.2
	H8	2.724	R	68.387
35	G9	2.301	R	52.287	50.836	2.052	4
	H9	2.22	R	49.385
36	G10	1.772		34.5	34.502	0.002	0
	H10	1.773		34.503
37	G11	1.533		27.395	27.343	0.074	0.3
	H11	1.53		27.29
38	G12	1.492		26.233	26.05	0.259	1
	H12	1.479		25.867
39	A11	1.972	R	40.875	39.111	2.495	6.4
	B11	1.863		37.347
40	A12	1.21		18.797	18.285	0.723	4
	B12	1.169		17.774
Group Summaries
InRange	R - Outside standard range
~End
Original Filename: ELISA Collagen III - VSHAM KEN ACO - trigone 1-20 1-25 10052023; Date Last Saved: 10/5/2023 3:15:27 PM

## Sheet: B and C pSMC Trigone Elastin
##BLOCKS= 3
Plate:	Plate1	1.3	PlateFormat	Endpoint	Absorbance	Raw	FALSE	1						1	450	1	12	96	1	8
	Temperature(¡C)	1	2	3	4	5	6	7	8	9	10	11	12
	24.5	1.7633	1.4561	1.0582	0.8267	0.5237	0.3616	0.2032	0.0993	1.0257	0.7047	0.6187	0.5596
		1.7718	1.4481	1.0554	0.7812	0.5045	0.3697	0.2003	0.0942	1.0236	0.7258	0.731	0.635
		0.3858	0.4667	0.6901	0.6006	0.5364	0.5912	0.6171	0.4714	0.8574	0.4625	0.7002	0.5469
		0.3807	0.4579	0.6769	0.5607	0.4946	0.6043	0.6028	0.4593	0.7567	0.4059	0.6547	0.4206
		0.2899	0.2765	0.2983	0.5124	0.4978	0.5359	0.5779	0.5901	0.4285	0.6377	0.542	0.3447
		0.2847	0.2813	0.2949	0.5028	0.5016	0.535	0.5681	0.5983	0.416	0.5281	0.4113	0.3285
		0.4391	0.2787	0.5273	0.452	0.5262	0.5287	0.772	0.7061	0.5975	0.5001	0.4727	0.5262
		0.4317	0.2629	0.4793	0.4469	0.4933	0.5105	0.7716	0.7064	0.5917	0.4812	0.4298	0.5325
		1	2	3	4	5	6	7	8	9	10	11	12
		1.7633	1.4561	1.0582	0.8267	0.5237	0.3616	0.2032	0.0993	1.0257	0.7047	0.6187	0.5596
		1.7718	1.4481	1.0554	0.7812	0.5045	0.3697	0.2003	0.0942	1.0236	0.7258	0.731	0.635
		0.3858	0.4667	0.6901	0.6006	0.5364	0.5912	0.6171	0.4714	0.8574	0.4625	0.7002	0.5469
		0.3807	0.4579	0.6769	0.5607	0.4946	0.6043	0.6028	0.4593	0.7567	0.4059	0.6547	0.4206
		0.2899	0.2765	0.2983	0.5124	0.4978	0.5359	0.5779	0.5901	0.4285	0.6377	0.542	0.3447
		0.2847	0.2813	0.2949	0.5028	0.5016	0.535	0.5681	0.5983	0.416	0.5281	0.4113	0.3285
		0.4391	0.2787	0.5273	0.452	0.5262	0.5287	0.772	0.7061	0.5975	0.5001	0.4727	0.5262
		0.4317	0.2629	0.4793	0.4469	0.4933	0.5105	0.7716	0.7064	0.5917	0.4812	0.4298	0.5325
~End
Group: Standards
Sample	Concentration ng/mL	BackCalcConc	Wells	Value	MeanValue	SD	CV
1	40	30.059	A1	1.763	1.768	0.006	0.3
		30.341	B1	1.772
2	20	20.723	A2	1.456	1.452	0.006	0.4
		20.503	B2	1.448
3	10	11.146	A3	1.058	1.057	0.002	0.2
		11.089	B3	1.055
4	5	6.9	A4	0.827	0.804	0.032	4
		6.181	B4	0.781
5	2.5	2.842	A5	0.524	0.514	0.014	2.6
		2.643	B5	0.504
6	1.25	1.384	A6	0.362	0.366	0.006	1.6
		1.445	B6	0.37
7	0.625	0.452	A7	0.203	0.202	0.002	1
		0.439	B7	0.2
8	0	0.112	A8	0.099	0.097	0.004	3.7
		0.101	B8	0.094
Group Summaries
MinStd	Smallest standard value:	0.097	Min(MeanValue)
MaxStd	Largest standard value:	1.768	Max(MeanValue)
~End
Group: Unknowns
Sample	Wells	Value	R	Result	MeanResult	SD	CV
1	C1	0.386		1.57	1.55	0.028	1.8
	D1	0.381		1.53
2	C2	0.467		2.272	2.231	0.058	2.6
	D2	0.458		2.19
3	C3	0.69		4.858	4.768	0.126	2.7
	D3	0.677		4.679
4	C4	0.601		3.709	3.477	0.328	9.4
	D4	0.561		3.245
5	C5	0.536		2.978	2.76	0.307	11.1
	D5	0.495		2.543
6	C6	0.591		3.597	3.675	0.111	3
	D6	0.604		3.753
7	C7	0.617		3.909	3.822	0.123	3.2
	D7	0.603		3.735
8	C8	0.471		2.317	2.26	0.081	3.6
	D8	0.459		2.203
9	C9	0.857		7.406	6.608	1.129	17.1
	D9	0.757		5.81
10	C10	0.463		2.232	1.982	0.354	17.8
	D10	0.406		1.732
11	C11	0.7		4.997	4.691	0.432	9.2
	D11	0.655		4.385
12	C12	0.547		3.092	2.474	0.874	35.3
	D12	0.421		1.856
13	E1	0.29		0.901	0.885	0.022	2.5
	F1	0.285		0.87
14	E2	0.277		0.822	0.836	0.02	2.4
	F2	0.281		0.85
15	E3	0.298		0.952	0.942	0.015	1.6
	F3	0.295		0.931
16	E4	0.512		2.724	2.675	0.069	2.6
	F4	0.503		2.626
17	E5	0.498		2.575	2.595	0.027	1
	F5	0.502		2.614
18	E6	0.536		2.972	2.967	0.007	0.2
	F6	0.535		2.962
19	E7	0.578		3.441	3.385	0.08	2.3
	F7	0.568		3.329
20	E8	0.59		3.584	3.633	0.069	1.9
	F8	0.598		3.681
21	E9	0.428		1.925	1.871	0.076	4.1
	F9	0.416		1.817
22	E10	0.638		4.167	3.528	0.904	25.6
	F10	0.528		2.889
23	E11	0.542		3.038	2.408	0.892	37
	F11	0.411		1.777
24	E12	0.345		1.261	1.205	0.08	6.6
	F12	0.329		1.148
25	A9	1.026		10.491	10.47	0.029	0.3
	B9	1.024		10.449
26	A10	0.705		5.06	5.209	0.211	4.1
	B10	0.726		5.358
27	G1	0.439		2.018	1.985	0.046	2.3
	H1	0.432		1.953
28	G2	0.279		0.834	0.79	0.063	8
	H2	0.263		0.745
29	G3	0.527		2.88	2.636	0.345	13.1
	H3	0.479		2.393
30	G4	0.452		2.135	2.112	0.033	1.6
	H4	0.447		2.088
31	G5	0.526		2.869	2.699	0.239	8.9
	H5	0.493		2.53
32	G6	0.529		2.895	2.8	0.135	4.8
	H6	0.51		2.705
33	G7	0.772		6.04	6.037	0.004	0.1
	H7	0.772		6.034
34	G8	0.706		5.079	5.081	0.003	0.1
	H8	0.706		5.083
35	G9	0.598		3.672	3.637	0.049	1.3
	H9	0.592		3.603
36	G10	0.5		2.599	2.505	0.133	5.3
	H10	0.481		2.411
37	G11	0.473		2.329	2.133	0.278	13
	H11	0.43		1.936
38	G12	0.526		2.869	2.902	0.047	1.6
	H12	0.532		2.936
39	A11	0.619		3.929	4.681	1.063	22.7
	B11	0.731		5.433
40	A12	0.56		3.233	3.683	0.636	17.3
	B12	0.635		4.133
Group Summaries
InRange	R - Outside standard range
~End
Original Filename: ELISA Elastin - VSHAM KEN ACO - trigone 1-20 1-25 10062023; Date Last Saved: 10/6/2023 2:32:33 PM
