# Supplementary material for: Functional outcome of the anterior vaginal wall in a pelvic surgery injury rat model after treatment with stem cell-derived progenitors of smooth muscle cells
Source: Stem Cell Res Ther. 2024 Sep 11;15:291. doi: 10.1186/s13287-024-03900-3 (PMC11389472; doi:10.1186/s13287-024-03900-3)
Supplement: Supplementary file 7 — Supplementary Material 7 [file 13287_2024_3900_MOESM7_ESM.xlsx]

## Sheet: A vagina Col I Col III Elastin
Sample	Protein 1:5	FINAL Protein mg/mL	Collagen I 1:5	FINAL Col I ng/mL	Col I Normalized	Collagen III 1:10	FINAL Col III ng/mL	Col III Normalized	Elastin 1:20	FINAL Elastin ng/mL	Elastin Normalized
VSHAM	0.274	1.37	0.335	1.675	1.22263	26.516	265.16	193.547	12.641	252.82	184.54
VSHAM	0.213	1.065	0.291	1.455	1.3662	1.752	17.52	16.4507	4.632	92.64	86.9859
VSHAM	0.21	1.05	0.277	1.385	1.31905	4.11	41.1	39.1429	5.44	108.8	103.619
VSHAM	0.371	1.855	0.375	1.875	1.01078	39.397	393.97	212.383	17.642	352.84	190.21
VSHAM	0.395	1.975	0.583	2.915	1.47595	1.814	18.14	9.18481	13.408	268.16	135.777
VSHAM	0.271	1.355	0.295	1.475	1.08856	31.501	315.01	232.48	15.357	307.14	226.672
VSHAM	0.452	2.26	0.386	1.93	0.853982	42.223	422.23	186.827	18.642	372.84	164.973
VSHAM	0.367	1.835	0.305	1.525	0.831063	40.8	408	222.343	16.862	337.24	183.782
VSHAM	0.239	1.195	0.29	1.45	1.21339	22.196	221.96	185.741	12.276	245.52	205.456
VSHAM	0.272	1.36	0.356	1.78	1.30882	12.33	123.3	90.6618	10.017	200.34	147.309
VSHAM	0.176	0.88	0.428	2.14	2.43182	8.211	82.11	93.3068	5.958	119.16	135.409
A pSMC	0.205	1.025	0.467	2.335	2.27805	7.675	76.75	74.878	12.141	242.82	236.898
A pSMC	0.308	1.54	0.704	3.52	2.28571	15.912	159.12	103.325	13.386	267.72	173.844
A pSMC	0.342	1.71	0.937	4.685	2.73977	1.418	14.18	8.2924	10.61	212.2	124.094
A pSMC	0.391	1.955	1.033	5.165	2.64194	18.429	184.29	94.266	15.486	309.72	158.425
A pSMC	0.509	2.545	1.494	7.47	2.93517	31.059	310.59	122.039	14.627	292.54	114.947
A pSMC	0.374	1.87	0.932	4.66	2.49198	15.702	157.02	83.9679	15.099	301.98	161.487
A pSMC	0.4	2	0.578	2.89	1.445	1.198	11.98	5.99	2.711	54.22	27.11
A pSMC	0.483	2.415	1.663	8.315	3.44306	71.098	710.98	294.402	18.927	378.54	156.745
A pSMC	0.468	2.34	1.369	6.845	2.92521	36.045	360.45	154.038	13.555	271.1	115.855
A pSMC	0.799	3.995	0.761	3.805	0.952441	5.207	52.07	13.0338	12.237	244.74	61.2616
A pSMC	0.366	1.83	0.372	1.86	1.01639	31.354	313.54	171.333	17.515	350.3	191.421
A pSMC	0.431	2.155	0.39	1.95	0.904872	50.057	500.57	232.283	19.094	381.88	177.206

## Sheet: B,C vagina Col I, III Elastin
Sample	Protein 1:5	FINAL Protein mg/mL	Collagen I 1:5, 1:8	FINAL Col I ng/mL	Col I Normalized	Collagen III 1:10	FINAL Col III ng/mL	Col III Normalized	Elastin 1:20	FINAL Elastin ng/mL	Elastin Normalized
VSHAM	0.434	2.17	0.32	1.6	0.737327	25.549	255.49	117.737	6.301	126.02	58.0737
VSHAM	0.377	1.885	0.261	1.305	0.692308	15.123	151.23	80.2281	7.72	154.4	81.9098
VSHAM	1.37	6.85	1.109	5.545	0.809489	29.94	299.4	43.708	11.893	237.86	34.7241
VSHAM	0.601	3.005	0.367	1.835	0.610649	16.988	169.88	56.5324	11.269	225.38	75.0017
VSHAM	0.539	2.695	0.253	1.265	0.469388	2.708	27.08	10.0482	9.92	198.4	73.6178
VSHAM	0.764	3.82	0.91	4.55	1.1911	23.786	237.86	62.267	12.736	254.72	66.6806
VSHAM	0.317	1.585	0.267	1.335	0.842271	5.778	57.78	36.4543	3.268	65.36	41.2366
B pSMC	0.611	3.055	0.649	3.245	1.06219	30.008	300.08	98.2259	12.694	253.88	83.1031
B pSMC	0.976	4.88	0.701	3.505	0.718238	20.847	208.47	42.7193	14.435	288.7	59.1598
B pSMC	1.209	6.045	1.703	8.515	1.4086	26.307	263.07	43.5186	13.497	269.94	44.6551
B pSMC	1.711	8.555	1.355	6.775	0.791935	66.82	668.2	78.1064	14.236	284.72	33.2811
B pSMC	1.796	8.98	1.59	7.95	0.885301	42.587	425.87	47.4243	13.368	267.36	29.7728
B pSMC	0.727	3.635	1.105	5.525	1.51994	34.213	342.13	94.121	16.551	331.02	91.0646
B pSMC	0.977	4.885	0.849	4.245	0.868987	15.301	153.01	31.3224	12.873	257.46	52.7042
B pSMC	0.896	4.48	1.203	6.015	1.34263	27.413	274.13	61.1897	14.773	295.46	65.9509
B pSMC	1.41	7.05	1.897	9.485	1.34539	40.646	406.46	57.6539	12.948	258.96	36.7319
B pSMC	2.827	14.135	2.568	12.84	0.908383	18.95	189.5	13.4064	13.525	270.5	19.1369
B pSMC	2.259	11.295	2.763	13.815	1.22311	46.839	468.39	41.4688	15.716	314.32	27.8282
B pSMC	0.564	2.82	0.681	3.405	1.20745	2.399	23.99	8.50709	11.295	225.9	80.1064
B pSMC	1.262	6.31	1.49	7.45	1.18067	40.639	406.39	64.4041	14.989	299.78	47.5087
C pSMC	0.332	1.66	0.203	1.624	0.978313	5.425	54.25	32.6807	3.967	79.34	47.7952
C pSMC	0.432	2.16	0.239	1.912	0.885185	9.971	99.71	46.162	7.6	152	70.3704
C pSMC	0.44	2.2	0.282	2.256	1.02545	28.548	285.48	129.764	7.073	141.46	64.3
C pSMC	0.662	3.31	0.79	3.95	1.19335	27.994	279.94	84.574	12.415	248.3	75.0151
C pSMC	1.188	5.94	0.467	2.335	0.393098	36.043	360.43	60.6785	13.161	263.22	44.3131
C pSMC	1.198	5.99	1.584	7.92	1.3222	51.426	514.26	85.8531	15.814	316.28	52.8013
C pSMC	1.531	7.655	0.822	4.11	0.536904	49.438	494.38	64.5826	13.623	272.46	35.5924
C pSMC	0.288	1.44	0.313	1.565	1.08681	8.092	80.92	56.1944	5.987	119.74	83.1528
C pSMC	0.413	2.065	0.462	2.31	1.11864	17.727	177.27	85.845	8.536	170.72	82.6731
C pSMC	0.47	2.35	0.462	2.31	0.982979	20.936	209.36	89.0894	7.63	152.6	64.9362
C pSMC	0.561	2.805	0.303	1.515	0.540107	18.069	180.69	64.4171	10.871	217.42	77.5116
C pSMC	0.453	2.265	0.343	1.715	0.757174	16.535	165.35	73.0022	11.645	232.9	102.826
C pSMC	0.489	2.445	0.261	1.305	0.533742	13.695	136.95	56.0123	10.182	203.64	83.2883

## Sheet: A urethra Col I Col III Elastin
Sample	Protein 1:5	FINAL Protein mg/mL	Collagen I 1:5	FINAL Col I ng/mL	Col I Normalized	Collagen III 1:10	FINAL Col III ng/mL	Col III Normalized	Elastin 1:10	FINAL Elastin ng/mL	Elastin Normalized
VSHAM	0.181	0.905	0.377	1.885	2.08287	1.407	14.07	15.547	6.3	63	69.6133
VSHAM	0.338	1.69	0.682	3.41	2.01775	2.238	22.38	13.2426	11.64	116.4	68.8757
VSHAM	0.247	1.235	0.542	2.71	2.19433	1.765	17.65	14.2915	9.374	93.74	75.9028
VSHAM	0.196	0.98	0.358	1.79	1.82653	0.987	9.87	10.0714	7.659	76.59	78.1531
VSHAM	0.15	0.75	0.34	1.7	2.26667	1.33	13.3	17.7333	8.827	88.27	117.693
VSHAM	0.188	0.94	0.302	1.51	1.60638	0.98	9.8	10.4255	8.325	83.25	88.5638
VSHAM	0.242	1.21	0.39	1.95	1.61157	1.37	13.7	11.3223	8.316	83.16	68.7273
VSHAM	0.186	0.93	0.41	2.05	2.2043	1.176	11.76	12.6452	9.754	97.54	104.882
VSHAM	0.174	0.87	0.53	2.65	3.04598	1.288	12.88	14.8046	12.63	126.3	145.172
VSHAM	0.125	0.625	0.301	1.505	2.408	0.655	6.55	10.48	3.548	35.48	56.768
VSHAM	0.218	1.09	0.5	2.5	2.29358	1.806	18.06	16.5688	12.147	121.47	111.44
VSHAM	0.435	2.175	0.605	3.025	1.3908	1.939	19.39	8.91494	21.857	218.57	100.492
VSHAM	0.264	1.32	0.471	2.355	1.78409	1.541	15.41	11.6742	15.112	151.12	114.485
VSHAM	0.43	2.15	0.673	3.365	1.56512	2.373	23.73	11.0372	22.651	226.51	105.353
A pSMC	0.131	0.655	0.201	1.005	1.53435	0.765	7.65	11.6794	0.493	4.93	7.52672
A pSMC	0.178	0.89	0.538	2.69	3.02247	1.533	15.33	17.2247	2.848	28.48	32
A pSMC	0.107	0.535	0.421	2.105	3.93458	0.846	8.46	15.8131	1.029	10.29	19.2336
A pSMC	0.144	0.72	0.416	2.08	2.88889	1.362	13.62	18.9167	2.742	27.42	38.0833
A pSMC	0.286	1.43	0.484	2.42	1.69231	1.739	17.39	12.1608	5.064	50.64	35.4126
A pSMC	0.083	0.415	0.285	1.425	3.43373	0.958	9.58	23.0843	2.637	26.37	63.5422
A pSMC	0.195	0.975	0.449	2.245	2.30256	1.546	15.46	15.8564	4.54	45.4	46.5641
A pSMC	0.15	0.75	0.387	1.935	2.58	1.285	12.85	17.1333	5.904	59.04	78.72
A pSMC	0.206	1.03	0.353	1.765	1.71359	1.267	12.67	12.301	3.17	31.7	30.7767
A pSMC	0.203	1.015	0.43	2.15	2.11823	1.91	19.1	18.8177	3.801	38.01	37.4483
A pSMC	0.382	1.91	0.781	3.905	2.0445	3.326	33.26	17.4136	3.693	36.93	19.3351
A pSMC	0.276	1.38	0.589	2.945	2.13406	2.995	29.95	21.7029	19.912	199.12	144.29

## Sheet: B urethra Col I , III Elastin
Sample	Protein 1:5	FINAL Protein mg/mL	Collagen I 1:5	FINAL Col I ng/mL	Col I Normalized	Collagen III 1:10, 1:20	FINAL Col III ng/mL	Col III Normalized	Elastin 1:10, 1:20	FINAL Elastin ng/mL	Elastin Normalized
VSHAM	0.317	1.585	0.357	1.785	1.12618	0.155	1.55	0.977918	1.597	31.94	20.1514
VSHAM	0.367	1.835	0.269	1.345	0.73297	0.21	2.1	1.14441	7.614	76.14	41.4932
VSHAM	0.814	4.07	0.621	3.105	0.762899	1.098	10.98	2.69779	5.166	103.32	25.3857
VSHAM	0.488	2.44	0.748	3.74	1.53279	0.482	4.82	1.97541	3.071	61.42	25.1721
VSHAM	0.469	2.345	0.329	1.645	0.701493	0.609	12.18	5.19403	4.912	98.24	41.8934
VSHAM	0.38	1.9	0.312	1.56	0.821053	0.879	8.79	4.62632	18.389	183.89	96.7842
VSHAM	0.551	2.755	0.404	2.02	0.733212	1.647	16.47	5.97822	4.191	83.82	30.4247
VSHAM	0.3	1.5	0.334	1.67	1.11333	0.711	7.11	4.74	13.315	133.15	88.7667
VSHAM	0.736	3.68	0.534	2.67	0.725543	1.449	14.49	3.9375	5.187	103.74	28.1902
VSHAM	0.534	2.67	0.625	3.125	1.17041	1.022	10.22	3.82772	3.585	71.7	26.8539
VSHAM	0.717	3.585	0.504	2.52	0.702929	0.387	3.87	1.0795	3.494	69.88	19.4923
VSHAM	0.979	4.895	0.314	1.57	0.320735	0.218	2.18	0.445352	10.669	106.69	21.7957
VSHAM	0.654	3.27	0.647	3.235	0.989297	4.704	47.04	14.3853	11.767	235.34	71.9694
B pSMC	0.267	1.335	0.286	1.43	1.07116	0.082	0.82	0.614232	2.176	21.76	16.2996
B pSMC	0.801	4.005	0.534	2.67	0.666667	0.301	3.01	0.751561	7.313	73.13	18.2597
B pSMC	0.714	3.57	0.523	2.615	0.732493	0.236	2.36	0.661064	7.092	70.92	19.8655
B pSMC	0.228	1.14	0.209	1.045	0.916667	0.19	1.9	1.66667	4.335	43.35	38.0263
B pSMC	0.444	2.22	0.372	1.86	0.837838	0.523	5.23	2.35586	12.92	129.2	58.1982
B pSMC	0.279	1.395	0.288	1.44	1.03226	0.503	5.03	3.60573	8.828	88.28	63.2832
B pSMC	0.519	2.595	0.638	3.19	1.22929	1.304	13.04	5.02505	20.392	203.92	78.5819
B pSMC	0.424	2.12	0.431	2.155	1.01651	0.989	9.89	4.66509	10.823	108.23	51.0519
B pSMC	1.057	5.285	0.796	3.98	0.753075	1.646	16.46	3.11447	17.059	170.59	32.2781
B pSMC	0.427	2.135	0.353	1.765	0.826698	0.185	1.85	0.866511	4.802	48.02	22.4918
B pSMC	0.435	2.175	0.617	3.085	1.41839	0.15	1.5	0.689655	8.306	83.06	38.1885
B pSMC	1.138	5.69	0.671	3.355	0.589631	0.217	2.17	0.381371	14.914	149.14	26.2109
B pSMC	0.406	2.03	0.432	2.16	1.06404	0.539	5.39	2.65517	17.219	172.19	84.8227
B pSMC	0.268	1.34	0.334	1.67	1.24627	0.159	1.59	1.18657	11.085	110.85	82.7239

## Sheet: C urethra Col I , III Elastin
Sample	Protein 1:5	FINAL Protein mg/mL	Collagen I 1:5	FINAL Col I ng/mL	Col I Normalized	Collagen III 1:10, 1:20	FINAL Col III ng/mL	Col III Normalized	Elastin 1:10, 1:20	FINAL Elastin ng/mL	Elastin Normalized
VSHAM	0.192	0.96	0.291	1.455	1.51562	0.526	5.26	5.47917	2.535	50.7	52.8125
VSHAM	0.187	0.935	0.212	1.06	1.13369	0.561	5.61	6	10.142	101.42	108.471
VSHAM	0.793	3.965	0.557	2.785	0.702396	1.795	17.95	4.52711	5.863	117.26	29.5738
VSHAM	0.241	1.205	0.654	3.27	2.71369	0.81	8.1	6.72199	3.309	66.18	54.9212
VSHAM	0.298	1.49	0.281	1.405	0.942953	0.823	16.46	11.047	5.226	104.52	70.1477
VSHAM	0.263	1.315	0.274	1.37	1.04183	1.276	12.76	9.70342	15.388	153.88	117.019
VSHAM	0.465	2.325	0.302	1.51	0.649462	1.781	17.81	7.66022	4.669	93.38	40.1634
VSHAM	0.144	0.72	0.246	1.23	1.70833	0.846	8.46	11.75	13.499	134.99	187.486
VSHAM	0.817	4.085	0.359	1.795	0.439412	1.604	16.04	3.92656	5.823	116.46	28.5092
VSHAM	0.409	2.045	0.391	1.955	0.95599	1.414	14.14	6.91443	4.233	84.66	41.3985
VSHAM	0.629	3.145	0.379	1.895	0.602544	0.782	7.82	2.48649	4.205	84.1	26.7409
VSHAM	1.049	5.245	0.277	1.385	0.264061	0.686	6.86	1.30791	10.317	103.17	19.6702
VSHAM	0.684	3.42	0.475	2.375	0.694444	3.779	37.79	11.0497	8.872	177.44	51.883
C pSMC	0.344	1.72	0.357	1.785	1.03779	0.615	6.15	3.57558	15.164	151.64	88.1628
C pSMC	0.51	2.55	0.417	2.085	0.817647	1.001	10.01	3.92549	18.864	188.64	73.9765
C pSMC	0.324	1.62	0.316	1.58	0.975309	0.609	6.09	3.75926	9.086	90.86	56.0864
C pSMC	0.235	1.175	0.174	0.87	0.740426	0.582	5.82	4.95319	4.881	48.81	41.5404
C pSMC	0.159	0.795	0.172	0.86	1.08176	0.546	5.46	6.86792	7.456	74.56	93.7862
C pSMC	0.207	1.035	0.353	1.765	1.70531	1.783	17.83	17.2271	20.814	208.14	201.101
C pSMC	0.196	0.98	0.607	3.035	3.09694	1.029	10.29	10.5	21.908	219.08	223.551
C pSMC	0.32	1.6	0.407	2.035	1.27187	1.268	12.68	7.925	22.423	224.23	140.144
C pSMC	0.293	1.465	0.3	1.5	1.02389	0.742	7.42	5.06485	15.162	151.62	103.495
C pSMC	0.337	1.685	0.453	2.265	1.34421	0.818	8.18	4.8546	17.169	171.69	101.893
C pSMC	0.193	0.965	0.294	1.47	1.52332	0.556	5.56	5.76166	12.623	126.23	130.808
C pSMC	0.443	2.215	0.345	1.725	0.778781	0.88	8.8	3.97291	16.178	161.78	73.0384
C pSMC	0.614	3.07	0.451	2.255	0.734528	3.636	36.36	11.8436	25.696	256.96	83.7003
C pSMC	1.115	5.575	0.509	2.545	0.456502	1.519	15.19	2.72466	20.255	202.55	36.3318
