# Supplementary material for: Functional outcome of the anterior vaginal wall in a pelvic surgery injury rat model after treatment with stem cell-derived progenitors of smooth muscle cells
Source: Stem Cell Res Ther. 2024 Sep 11;15:291. doi: 10.1186/s13287-024-03900-3 (PMC11389472; doi:10.1186/s13287-024-03900-3)
Supplement: Supplementary file 8 — Supplementary Material 8 [file 13287_2024_3900_MOESM8_ESM.xlsx]

## Sheet: A pSMC Dome Collagen I 
Replicate/Well	Sample Name	Cq (∆Rn)	Log Fold Change to Cal. (∆Rn)	Rel. Quant. to Cal. Avg. (∆Rn)
1	A pSMC	25.18	-4.4095	0.0470552
2	A pSMC	21.9	-2.80289	0.1433
3	A pSMC	25.4	-6.58543	0.0104133
4	A pSMC	23.88	-3.73881	0.074904
5	A pSMC	24.32	-3.57439	0.0839465
6	A pSMC	25.7	-5.3244	0.0249572
7	A pSMC	22.16	-3.72682	0.0755295
8	A pSMC	23.16	-4.51384	0.0437724
9	A pSMC	22.83	-3.47277	0.0900728
10	A pSMC	16.43	0.756228	1.68907
11	A pSMC	27.58	-4.8085	0.035686
12	A pSMC	25.16	-1.72174	0.303184
13	VSHAM	17.33	0.193792	1.14377
14	VSHAM	17.67	-0.348957	0.785151
15	VSHAM	18.27	-0.199686	0.87074
16	VSHAM	16.62	0.834166	1.78283
17	VSHAM	20.65	Calibrator	Calibrator
18	VSHAM	16.61	1.4036	2.64561
19	VSHAM	18.47	-1.82169	0.28289
20	VSHAM	14.89	2.74732	6.71468
21	VSHAM	17.79	-1.44441	0.367442
22	VSHAM	17.46	0.28852	1.22139
23	VSHAM	16.96	-0.334769	0.792911
24	VSHAM	17.58	0.288	1.22095

## Sheet: A pSMC Dome Collagen III
Replicate/Well	Sample Name	Cq (∆Rn)	Log Fold Change to Cal. (∆Rn)	Rel. Quant. to Cal. Avg. (∆Rn)
1	A pSMC	21.8	-0.840718	0.558366
2	A pSMC	17.91	1.56505	2.95887
3	A pSMC	25.3	-6.00302	0.0155923
4	A pSMC	22.41	-2.07042	0.23809
5	A pSMC	22.16	-0.961755	0.513432
6	A pSMC	23.76	-3.00355	0.124693
7	A pSMC	19.83	-1.32099	0.400259
8	A pSMC	20.79	-1.79344	0.288482
9	A pSMC	21.57	-1.8647	0.27458
10	A pSMC	15.08	2.58432	5.99731
11	A pSMC	24.76	-1.25762	0.418232
12	A pSMC	21.22	2.28376	4.86947
13	VSHAM	16.32	Calibrator	Calibrator
14	VSHAM	15.38	2.94115	7.68023
15	VSHAM	17.59	-0.603972	0.65794
16	VSHAM	13.88	4.22714	18.7281
17	VSHAM	16.74	-0.366024	0.775918
18	VSHAM	16.62	2.33759	5.05459
19	VSHAM	16.05	0.997362	1.99635
20	VSHAM	16.83	2.03687	4.10354
21	VSHAM	16.61	1.27492	2.41986
22	VSHAM	16.8	0.96034	1.94577
23	VSHAM	17.79	0.893817	1.85809
24	VSHAM	16.03	2.04143	4.11653

## Sheet: A pSMC Dome Elastin
Replicate/Well	Sample Name	Cq (∆Rn)	Log Fold Change to Cal. (∆Rn)	Rel. Quant. to Cal. Avg. (∆Rn)
1	A pSMC	34.54	-0.902939	0.534796
2	A pSMC	36	-0.806522	0.571759
3	A pSMC	33.79	-1.57515	0.335609
4	A pSMC	31.54	-1.68305	0.311423
5	A pSMC	32.26	-2.45793	0.182008
6	A pSMC	32.92	-2.02758	0.245266
7	A pSMC	34.04	-2.35682	0.195221
8	A pSMC	33.18	-1.8118	0.284835
9	A pSMC	31.02	-1.73876	0.299628
10	A pSMC	31.81	-1.37656	0.385135
11	A pSMC	33.08	-2.7884	0.144746
12	A pSMC	28.11	0.227248	1.1706
13	VSHAM	33.44	Calibrator	Calibrator
14	VSHAM	28.07	1.34167	2.53445
15	VSHAM	28.49	-0.794569	0.576515
16	VSHAM	27.79	0.971981	1.96153
17	VSHAM	29.12	-1.89214	0.269407
18	VSHAM	28.85	0.656656	1.57642
19	VSHAM	28.27	0.0798207	1.05689
20	VSHAM	27.83	3.67298	12.7549
21	VSHAM	28.01	0.346424	1.27141
22	VSHAM	28.34	-0.243681	0.844588
23	VSHAM	28.65	0.688158	1.61123
24	VSHAM	27.09	1.46164	2.75421

## Sheet: B pSMC Dome Collagen I
Replicate/Well	Sample Name	Cq (∆Rn)	Log Fold Change to Cal. (∆Rn)	Rel. Quant. to Cal. Avg. (∆Rn)
1	B pSMC	18.62	2.4837	5.59331
2	B pSMC	18.87	-0.774361	0.584648
3	B pSMC	15.47	1.20078	2.29865
4	B pSMC	16.24	1.80383	3.49146
5	B pSMC	19.88	-0.459346	0.727316
6	B pSMC	19.13	-0.670421	0.628323
7	B pSMC	16.36	0.336719	1.26288
8	B pSMC	18.52	-1.8537	0.276681
9	B pSMC	16.35	1.03537	2.04964
10	B pSMC	17.31	0.750419	1.68228
11	B pSMC	17.28	0.620977	1.53792
12	B pSMC	15.64	1.51278	2.85359
13	VSHAM	20.48	1.18696	2.27672
14	VSHAM	16.47	Calibrator	Calibrator
15	VSHAM	18.25	-1.85438	0.276551
16	VSHAM	15.09	2.40211	5.28576
17	VSHAM	17.8	-1.51668	0.349489
18	VSHAM	16.48	-0.0909384	0.938912
19	VSHAM	17.24	0.718911	1.64594
20	VSHAM	17.35	0.0891065	1.06371
21	VSHAM	17.51	-0.440343	0.736959
22	VSHAM	18.3	-0.164812	0.892045
23	VSHAM	16.39	0.888341	1.85105
24	VSHAM	17.14	2.39921	5.27515

## Sheet: B pSMC Dome Collagen III
Replicate/Well	Sample Name	Log Fold Change to Cal. (∆Rn)	Rel. Quant. to Cal. Avg. (∆Rn)
1	B pSMC	4.2408	18.9064
2	B pSMC	0.750965	1.68292
3	B pSMC	1.58529	3.00067
4	B pSMC	2.77791	6.85857
5	B pSMC	1.13572	2.19729
6	B pSMC	0.19492	1.14466
7	B pSMC	1.1375	2.2
8	B pSMC	-0.637694	0.642739
9	B pSMC	1.39604	2.63177
10	B pSMC	0.83992	1.78995
11	B pSMC	0.681583	1.6039
12	B pSMC	1.39209	2.62458
13	VSHAM	Calibrator	Calibrator
14	VSHAM	2.09366	4.26829
15	VSHAM	-1.09241	0.468979
16	VSHAM	3.93111	15.254
17	VSHAM	-0.543625	0.686045
18	VSHAM	0.399463	1.31902
19	VSHAM	1.49554	2.8197
20	VSHAM	0.981952	1.97514
21	VSHAM	-0.085865	0.942219
22	VSHAM	0.551899	1.46601
23	VSHAM	1.65338	3.14571
24	VSHAM	3.92063	15.1435

## Sheet: B pSMC Dome Elastin
Replicate/Well	Sample Name	Cq (∆Rn)	Log Fold Change to Cal. (∆Rn)	Rel. Quant. to Cal. Avg. (∆Rn)
1	B pSMC	25.76	-1.25606	0.418686
2	B pSMC	24.95	-3.5512	0.0853066
3	B pSMC	25.04	-4.53312	0.0431913
4	B pSMC	25.09	-3.63631	0.0804193
5	B pSMC	25.81	-2.59584	0.165415
6	B pSMC	25.34	-2.80755	0.142838
7	B pSMC	25.19	-4.99041	0.0314584
8	B pSMC	24.72	-4.33998	0.0493784
9	B pSMC	24.89	-3.99758	0.062605
10	B pSMC	24.44	-2.89554	0.134386
11	B pSMC	25.36	-4.00508	0.0622802
12	B pSMC	25.43	-4.92983	0.0328075
13	VSHAM	25.18	Calibrator	Calibrator
14	VSHAM	24.97	-3.08201	0.118092
15	VSHAM	25.68	-5.30499	0.0252953
16	VSHAM	25.29	-4.30971	0.0504252
17	VSHAM	26.43	-7.08175	0.00738214
18	VSHAM	25.95	-5.62539	0.0202576
19	VSHAM	25.44	-3.94741	0.0648203
20	VSHAM	25.39	-4.43363	0.0462748
21	VSHAM	25.28	-4.77118	0.036621
22	VSHAM	24.21	-2.68338	0.155676
23	VSHAM	24.68	-4.03952	0.060811
24	VSHAM	23.67	-0.921326	0.528023

## Sheet: C pSMC Dome Collagen I
Replicate/Well	Sample Name	Cq (∆Rn)	Log Fold Change to Cal. (∆Rn)	Rel. Quant. to Cal. Avg. (∆Rn)
1	C pSMC	17.83	2.21172	4.63227
2	C pSMC	15.98	1.25337	2.38398
3	C pSMC	16.61	1.188	2.27836
4	C pSMC	15.43	2.40105	5.28187
5	C pSMC	15.75	3.9658	15.6252
6	C pSMC	17.39	1.15519	2.22714
7	C pSMC	16.73	2.61287	6.11718
8	C pSMC	17.76	2.04905	4.13835
9	C pSMC	15.32	2.98607	7.92315
10	C pSMC	16.91	1.5614	2.95139
11	C pSMC	17.95	0.77102	1.70648
12	C pSMC	16.3	1.72821	3.31317
13	VSHAM	20.84	Calibrator	Calibrator
14	VSHAM	16.85	2.00052	4.00144
15	VSHAM	18.33	-2.17826	0.220942
16	VSHAM	15.14	3.28843	9.77047
17	VSHAM	18.01	-0.739284	0.599037
18	VSHAM	17.33	0.995922	1.99435
19	VSHAM	17.36	0.0434934	1.03061
20	VSHAM	17.7	0.76549	1.69995
21	VSHAM	16.78	1.03366	2.04722
22	VSHAM	17.26	2.78425	6.88877
23	VSHAM	16.98	3.31837	9.97538
24	VSHAM	17.41	1.96153	3.89474

## Sheet: C pSMC Dome Collagen III
Replicate/Well	Sample Name	Cq (∆Rn)	Log Fold Change to Cal. (∆Rn)	Rel. Quant. to Cal. Avg. (∆Rn)
1	C pSMC	16.13	3.18016	9.06408
2	C pSMC	15.39	2.22075	4.66136
3	C pSMC	16.14	2.05649	4.15973
4	C pSMC	14.63	3.83927	14.3132
5	C pSMC	15.19	4.09869	17.1328
6	C pSMC	16.36	2.86986	7.30993
7	C pSMC	15.92	3.78204	13.7565
8	C pSMC	17.45	2.33822	5.05678
9	C pSMC	14.63	3.5141	11.4248
10	C pSMC	16.06	3.5771	11.9348
11	C pSMC	16.86	2.55339	5.87012
12	C pSMC	15.44	3.33552	10.0947
13	VSHAM	16.63	Calibrator	Calibrator
14	VSHAM	16.12	3.3121	9.93212
15	VSHAM	17.37	0.383005	1.30406
16	VSHAM	13.8	5.54733	46.7642
17	VSHAM	17.01	1.17919	2.2645
18	VSHAM	16.49	2.61824	6.13999
19	VSHAM	16.76	1.23164	2.34834
20	VSHAM	17.75	0.744835	1.67578
21	VSHAM	15.9	2.6011	6.0675
22	VSHAM	15.77	4.36869	20.6588
23	VSHAM	15.52	5.58944	48.1492
24	VSHAM	15.72	4.52053	22.9516

## Sheet: C pSMC Dome Elastin
Replicate/Well	Sample Name	Cq (∆Rn)	Log Fold Change to Cal. (∆Rn)	Rel. Quant. to Cal. Avg. (∆Rn)
1	C pSMC	25.92	-0.689007	0.620281
2	C pSMC	24.98	-2.10766	0.232023
3	C pSMC	26.88	-4.32305	0.0499612
4	C pSMC	25.16	-1.98156	0.253215
5	C pSMC	26.93	-2.77612	0.145984
6	C pSMC	26.79	-3.73409	0.0751494
7	C pSMC	27.48	-3.30868	0.100923
8	C pSMC	26.94	-1.96954	0.255335
9	C pSMC	24.54	-1.51882	0.348971
10	C pSMC	27.39	-4.24352	0.0527927
11	C pSMC	27.11	-4.14336	0.056588
12	C pSMC	25.82	-2.90411	0.133591
13	VSHAM	27.43	Calibrator	Calibrator
14	VSHAM	23.68	-0.462539	0.725708
15	VSHAM	25	-3.66908	0.0786133
16	VSHAM	24.04	-1.14596	0.45189
17	VSHAM	27.22	-5.6257	0.0202533
18	VSHAM	26.02	-2.97917	0.126818
19	VSHAM	26.67	-4.56558	0.0422301
20	VSHAM	26.16	-3.12916	0.114295
21	VSHAM	25.45	-2.8419	0.139477
22	VSHAM	27.17	-2.23817	0.211955
23	VSHAM	26.29	-1.46848	0.361364
24	VSHAM	26.81	-2.43076	0.185468

## Sheet: A pSMC Trigone Collagen I
Replicate/Well	Sample Name	Cq (∆Rn)	Log Fold Change to Cal. (∆Rn)	Rel. Quant. to Cal. Avg. (∆Rn)
1	A pSMC	21.08	1.09649	2.13833
2	A pSMC	19.68	1.16457	2.24166
3	A pSMC	18.36	-0.628016	0.647066
4	A pSMC	18.57	-0.256501	0.837116
5	A pSMC	16.48	1.36533	2.57635
6	A pSMC	14.78	2.60871	6.09959
7	A pSMC	14.55	2.81877	7.05561
8	A pSMC	17.56	0.252924	1.19162
9	A pSMC	16.93	0.464687	1.38002
10	A pSMC	15.91	0.785327	1.72348
11	A pSMC	21.13	-3.25389	0.104829
12	A pSMC	16.73	-0.273152	0.827509
13	VSHAM	17.83	Calibrator	Calibrator
14	VSHAM	17.33	1.13523	2.19653
15	VSHAM	16.88	-0.0743702	0.949757
16	VSHAM	14.83	2.47982	5.57828
17	VSHAM	16.92	0.597835	1.51344
18	VSHAM	18.3	0.0670259	1.04755
19	VSHAM	17.48	1.16237	2.23826
20	VSHAM	17.69	1.11856	2.1713
21	VSHAM	17.23	0.287642	1.22064
22	VSHAM	18.02	0.20463	1.15239
23	VSHAM	19.41	-0.411824	0.751673
24	VSHAM	17.68	0.0557342	1.03939

[truncated: 8 more sheets: A pSMC Trigone Collagen III, A pSMC Trigone Elastin, B pSMC Trigone Collagen I, B pSMC Trigone Collagen III, B pSMC Trigone Elastin, C pSMC Trigone Collagen I, C pSMC Trigone Collagen III, C pSMC Trigone Elastin]
