# Supplementary material for: Functional outcome of the anterior vaginal wall in a pelvic surgery injury rat model after treatment with stem cell-derived progenitors of smooth muscle cells
Source: Stem Cell Res Ther. 2024 Sep 11;15:291. doi: 10.1186/s13287-024-03900-3 (PMC11389472; doi:10.1186/s13287-024-03900-3)
Supplement: Supplementary file 9 — Supplementary Material 9 [file 13287_2024_3900_MOESM9_ESM.xlsx]

## Sheet: A pSMC Col I vagina
Replicate/Well	Sample Name	Cq (∆Rn)	Log Fold Change to Cal. (∆Rn)	Rel. Quant. to Cal. Avg. (∆Rn)
1	A pSMC	0	0	0
2	A pSMC	0	0	0
3	A pSMC	0	0	0
4	A pSMC	23.98	-3.0002	0.124982
5	A pSMC	0	0	0
6	A pSMC	33.02	-10.5864	0.000650389
7	A pSMC	36.08	-13.8658	6.69849e-05
8	A pSMC	0	0	0
9	A pSMC	31.24	-8.00362	0.00389646
10	A pSMC	0	0	0
11	A pSMC	33.38	-12.9881	0.000123078
12	A pSMC	30.9	-7.33524	0.0061926
13	VSHAM	19.57	1	1
14	VSHAM	20.09	-1.13426	0.455567
15	VSHAM	19.13	-0.18002	0.882691
16	VSHAM	19.1	-1.55058	0.341372
17	VSHAM	20.74	-3.7649	0.0735619
18	VSHAM	21.32	-0.851398	0.554247
19	VSHAM	22.29	-2.46258	0.181422
20	VSHAM	21.24	-3.44717	0.0916849
21	VSHAM	24.91	-1.80829	0.28553
22	VSHAM	21.97	-1.01906	0.493439
23	VSHAM	22.74	-0.220043	0.85854
24	VSHAM	21.69	-1.63462	0.322056

## Sheet: A pSMC Col III vagina
Replicate/Well	Sample Name	Cq (∆Rn)	Log Fold Change to Cal. (∆Rn)	Rel. Quant. to Cal. Avg. (∆Rn)
1	A pSMC	28.44	-4.54387	0.0428706
2	A pSMC	29.82	-7.18689	0.00686329
3	A pSMC	34.66	-10.3594	0.00076122
4	A pSMC	22.66	-1.39074	0.38137
5	A pSMC	30.29	-8.26603	0.00324847
6	A pSMC	30.78	-8.86723	0.0021414
7	A pSMC	29.99	-8.03825	0.00380405
8	A pSMC	29.28	-6.23179	0.0133059
9	A pSMC	28.86	-6.17652	0.0138256
10	A pSMC	29.77	-6.77818	0.00911097
11	A pSMC	26.4	-6.32289	0.0124917
12	A pSMC	28.73	-5.81409	0.017774
13	VSHAM	19.08	1	1
14	VSHAM	19.3	-0.320878	0.800582
15	VSHAM	18.85	-0.251685	0.839915
16	VSHAM	19.24	-1.63894	0.321092
17	VSHAM	20.18	-2.75867	0.14776
18	VSHAM	21.17	-0.693326	0.618426
19	VSHAM	20.63	-0.873549	0.545802
20	VSHAM	20.16	-2.22236	0.214291
21	VSHAM	22.95	-0.357951	0.780272
22	VSHAM	19.71	0.950388	1.93239
23	VSHAM	20.88	1.51472	2.85744
24	VSHAM	21.35	-1.09092	0.469463

## Sheet: A pSMC Elastin vagina
Replicate/Well	Sample Name	Cq (∆Rn)	Log Fold Change to Cal. (∆Rn)	Rel. Quant. to Cal. Avg. (∆Rn)
1	A pSMC	0	0	0
2	A pSMC	0	0	0
3	A pSMC	0	0	0
4	A pSMC	30.33	-4.08682	0.0588497
5	A pSMC	0	0	0
6	A pSMC	35.36	-7.84693	0.00434349
7	A pSMC	31.68	-4.36621	0.0484885
8	A pSMC	33.18	-4.70152	0.0384329
9	A pSMC	31.39	-3.46567	0.0905171
10	A pSMC	30.93	-2.5334	0.172732
11	A pSMC	31.64	-5.98098	0.0158323
12	A pSMC	31.16	-2.57119	0.168265
13	VSHAM	25.51	1	1
14	VSHAM	23.86	0.707043	1.63245
15	VSHAM	26.58	-2.62175	0.16247
16	VSHAM	23.99	-1.15457	0.4492
17	VSHAM	24.62	-1.51114	0.350834
18	VSHAM	26.43	-0.584915	0.666689
19	VSHAM	27.58	-2.71159	0.152662
20	VSHAM	26.76	-3.74372	0.0746496
21	VSHAM	30.79	-3.09702	0.11687
22	VSHAM	28.64	-2.58615	0.16653
23	VSHAM	28.94	-0.871797	0.546466
24	VSHAM	27.9	-2.00822	0.248579

## Sheet: B pSMC Col I vagina
Replicate/Well	Sample Name	Cq (∆Rn)	Log Fold Change to Cal. (∆Rn)	Rel. Quant. to Cal. Avg. (∆Rn)
1	B pSMC	25.53	-4.90011	0.0334904
2	B pSMC	23.41	-3.14703	0.112888
3	B pSMC	24.23	-4.89767	0.033547
4	B pSMC	21.22	-0.15537	0.897902
5	B pSMC	21.37	-1.2116	0.431789
6	B pSMC	23.67	-2.93732	0.130551
7	B pSMC	20.76	-1.93578	0.26138
8	B pSMC	25.3	-3.63237	0.0806397
9	B pSMC	21.53	-3.49553	0.0886629
10	B pSMC	22.04	-2.22225	0.214307
11	B pSMC	20.58	-1.21014	0.432227
12	B pSMC	20.58	0.262718	1.19974
13	B pSMC	21.39	-2.25513	0.209478
14	VSHAM	21.39	-1.41806	0.374215
15	VSHAM	23.32	-1.4133	0.375453
16	VSHAM	24.25	-3.0957	0.116977
17	VSHAM	22.5	-2.67601	0.156474
18	VSHAM	24.46	-2.62866	0.161694
19	VSHAM	28.09	-6.12998	0.0142788
20	VSHAM	25.41	-3.23166	0.106457
21	VSHAM	20.37	-2.04484	0.24235
22	VSHAM	25.78	-3.72351	0.0757029

## Sheet: B pSMC Col III vagina
Replicate/Well	Sample Name	Cq (∆Rn)	Log Fold Change to Cal. (∆Rn)	Rel. Quant. to Cal. Avg. (∆Rn)
1	B pSMC	24.9	-5.75779	0.0184813
2	B pSMC	20.3	-0.236738	0.848662
3	B pSMC	19.8	1.74895	3.36115
4	B pSMC	24.83	-6.96699	0.00799331
5	B pSMC	17.98	2.0341	4.09568
6	B pSMC	19.01	0.547278	1.46133
7	B pSMC	21.76	-1.78707	0.289761
8	B pSMC	18.43	-1.01871	0.493558
9	B pSMC	22.79	-1.81608	0.283991
10	B pSMC	20.42	-2.91545	0.132544
11	B pSMC	19.79	-0.466065	0.723937
12	B pSMC	18	1.1164	2.16805
13	B pSMC	18.98	1.28999	2.44527
14	B pSMC	18.47	0.0767431	1.05463
15	VSHAM	17.97	1	1
16	VSHAM	18.39	0.863633	1.81961
17	VSHAM	19.44	1.82871	3.55218
18	VSHAM	21.84	-1.75771	0.295718
19	VSHAM	20.69	-1.51568	0.349732
20	VSHAM	19.89	0.808532	1.75143
21	VSHAM	25.48	-4.34313	0.0492707
22	VSHAM	21.04	0.48659	1.40113
23	VSHAM	17.87	-0.378255	0.769368
24	VSHAM	22.17	-1.06306	0.478616

## Sheet: B pSMC Elastin vagina
Replicate/Well	Sample Name	Cq (∆Rn)	Log Fold Change to Cal. (∆Rn)	Rel. Quant. to Cal. Avg. (∆Rn)
1	B pSMC	32.74	-8.58326	0.00260725
2	B pSMC	30.71	-6.08035	0.0147785
3	B pSMC	32.06	-5.90998	0.016631
4	B pSMC	31.1	-8.3808	0.00300005
5	B pSMC	30.83	-6.17525	0.0138377
6	B pSMC	28.03	-3.96926	0.0638459
7	B pSMC	29.97	-5.00378	0.0311683
8	B pSMC	26.85	-4.33304	0.0496164
9	B pSMC	30.63	-5.39544	0.023758
10	B pSMC	25.48	-3.52822	0.0866764
11	B pSMC	29.03	-5.16767	0.0278212
12	B pSMC	26.08	-2.91203	0.132859
13	B pSMC	27.84	-4.78936	0.0361626
14	VSHAM	29.96	-6.35172	0.0122445
15	VSHAM	32.25	-6.40072	0.0118356
16	VSHAM	32.29	-7.47311	0.00562822
17	VSHAM	27.74	-4.10908	0.0579486
18	VSHAM	31.48	-5.60365	0.0205653
19	VSHAM	33	-7.27355	0.00646316
20	VSHAM	32.65	-6.51327	0.0109474
21	VSHAM	26.91	-4.71923	0.0379639
22	VSHAM	32.44	-6.55532	0.0106329

## Sheet: C pSMC Col I vagina
Replicate/Well	Sample Name	Cq (∆Rn)	Log Fold Change to Cal. (∆Rn)	Rel. Quant. to Cal. Avg. (∆Rn)
1	C pSMC	23.12	-2.30319	0.202615
2	C pSMC	21.35	-0.950047	0.517616
3	C pSMC	25.14	-3.20501	0.108441
4	C pSMC	19.15	-2.55827	0.169779
5	C pSMC	18.57	0.110422	1.07954
6	C pSMC	20.54	-1.16408	0.44625
7	C pSMC	18.51	0.355119	1.27909
8	C pSMC	17.63	0.342198	1.26769
9	C pSMC	22.14	-0.30746	0.808063
10	C pSMC	23.65	-1.65838	0.316795
11	C pSMC	19.89	-0.218449	0.859489
12	C pSMC	24.97	-3.79837	0.0718748
13	VSHAM	18.96	1	1
14	VSHAM	19.88	-1.28876	0.409304
15	VSHAM	19.52	-1.27529	0.413143
16	VSHAM	19.17	-1.85719	0.276014
17	VSHAM	20.79	-3.67082	0.0785185
18	VSHAM	21.3	-1.29888	0.406441
19	VSHAM	22.37	-3.15663	0.112139
20	VSHAM	20.99	-3.66146	0.0790296
21	VSHAM	24.54	-2.29078	0.204365
22	VSHAM	21.35	-0.929963	0.524872
23	VSHAM	22.82	-0.5694	0.673897
24	VSHAM	21.97	-2.21668	0.215136

## Sheet: C pSMC Col III vagina
Replicate/Well	Sample Name	Cq (∆Rn)	Log Fold Change to Cal. (∆Rn)	Rel. Quant. to Cal. Avg. (∆Rn)
1	C pSMC	23.18	-2.02821	0.245158
2	C pSMC	21.01	-0.702254	0.614611
3	C pSMC	24	-2.27634	0.20642
4	C pSMC	17.62	-0.726328	0.60444
5	C pSMC	17.9	0.233359	1.17557
6	C pSMC	20.07	-0.550152	0.682948
7	C pSMC	18.93	-0.13111	0.913128
8	C pSMC	18.04	0.290907	1.22341
9	C pSMC	23.37	-1.20506	0.43375
10	C pSMC	19.1	0.890876	1.8543
11	C pSMC	25.11	-3.84543	0.069568
12	VSHAM	18.53	1	1
13	VSHAM	18.81	0.241424	1.18216
14	VSHAM	18.26	0.364086	1.28707
15	VSHAM	18.92	-1.2533	0.419487
16	VSHAM	19.86	-2.44486	0.183664
17	VSHAM	20.89	-0.466382	0.723777
18	VSHAM	20.65	-1.30217	0.405515
19	VSHAM	19.68	-2.03844	0.243427
20	VSHAM	22.74	-0.508809	0.702802
21	VSHAM	19.33	1.47914	2.78782
22	VSHAM	21.15	-0.992021	0.502773

## Sheet: C pSMC Elastin vagina
Replicate/Well	Sample Name	Cq (∆Rn)	Log Fold Change to Cal. (∆Rn)	Rel. Quant. to Cal. Avg. (∆Rn)
1	C pSMC	29.72	-2.63391	0.161107
2	C pSMC	28.76	-2.50437	0.176242
3	C pSMC	28.5	-1.18654	0.439355
4	C pSMC	26.15	-3.08523	0.117829
5	C pSMC	25.81	-1.12696	0.457878
6	C pSMC	28.31	-2.51081	0.175457
7	C pSMC	27.26	-1.9238	0.26356
8	C pSMC	25.76	-1.14771	0.451343
9	C pSMC	28.19	-0.161859	0.893873
10	C pSMC	27.62	-1.8504	0.277316
11	C pSMC	29.62	-2.35389	0.195618
12	VSHAM	25.66	1	1
13	VSHAM	26.64	-2.31554	0.200888
14	VSHAM	23.99	-0.758651	0.591049
15	VSHAM	24.92	-1.58776	0.332688
16	VSHAM	26.48	-0.1358	0.910165
17	VSHAM	27.88	-2.45159	0.18281
18	VSHAM	26.66	-3.21657	0.107576
19	VSHAM	30.28	-2.18604	0.219753
20	VSHAM	28.29	-1.8057	0.286041
21	VSHAM	29.15	-0.862405	0.550035
22	VSHAM	26.68	-0.90389	0.534444

## Sheet: A pSMC Col I urethra
Replicate/Well	Sample Name	Cq (∆Rn)	Log Fold Change to Cal. (∆Rn)	Rel. Quant. to Cal. Avg. (∆Rn)
1	VSHAM	32.95	-9.59538	0.00129272
2	VSHAM	24.24	-1.13427	0.455565
3	VSHAM	26.42	-2.30715	0.202059
4	VSHAM	27.52	-4.34055	0.0493586
5	VSHAM	24.78	-0.318881	0.801691
6	VSHAM	24.49	-1.19304	0.437381
7	VSHAM	29.11	-3.79749	0.0719185
8	VSHAM	23.98	-0.536956	0.689223
9	VSHAM	24.12	1	1
10	VSHAM	22.89	0.365062	1.28794
11	VSHAM	25.65	-1.28202	0.41122
12	VSHAM	22.64	0.294335	1.22632
13	A pSMC	17.53	3.59161	12.0554
14	A pSMC	20.15	2.5559	5.88032
15	A pSMC	19.2	3.13136	8.76261
16	A pSMC	19.05	3.97064	15.6777
17	A pSMC	18.11	3.591	12.0503
18	A pSMC	17.5	4.03306	16.3709
19	A pSMC	18.04	3.31058	9.92165
20	A pSMC	18.66	2.12541	4.36326
21	A pSMC	17.66	3.78317	13.7673
22	A pSMC	16.98	3.55384	11.7439
23	A pSMC	19.06	3.12885	8.7474
24	A pSMC	17.16	3.47574	11.125

[truncated: 8 more sheets: A pSMC Col III urethra, A pSMC Elastin urethra, B pSMC Col I urethra, B pSMC Col III urethra, B pSMC Elastin urethra, C pSMC Col I urethra, C pSMC Col III urethra, C pSMC Elastin urethra]
